# Supplementary material for: Autopolyploidy genome duplication preserves other ancient genome duplications in Atlantic salmon (Salmo salar)
Source: PLoS One. 2017 Feb 27;12(2):e0173053. doi: 10.1371/journal.pone.0173053 (PMC5328387; doi:10.1371/journal.pone.0173053)
Supplement: S1 Appendix — These are the compressed scripts used to analyze the genome of several vertebrate species. (GZ) [file pone.0173053.s003.gz]

Archive with 13 entries (12 files):
- Final_Scripts/Duplication_Reduction.pl
- Final_Scripts/GFF3_creation.pl
- Final_Scripts/Protein_Only_2.pl
- Final_Scripts/3R_4R_Counting_new.pl
- Final_Scripts
- Final_Scripts/Final_Readme.txt
- Final_Scripts/syntenic_regions.pl
- Final_Scripts/Fasta_Manipulation.pl
- Final_Scripts/Protein_Only_1.pl
- Final_Scripts/Protein_Only_Filter.pl
- Final_Scripts/homeologous_regions.pl
- Final_Scripts/Oxford_Grid.pl
- Final_Scripts/Homeologous_regions_analysis_version_1.2.pl
