# Supplementary material for: Autopolyploidy genome duplication preserves other ancient genome duplications in Atlantic salmon (Salmo salar)
Source: PLoS One. 2017 Feb 27;12(2):e0173053. doi: 10.1371/journal.pone.0173053 (PMC5328387; doi:10.1371/journal.pone.0173053)
Supplement: S1 Appendix — These are the compressed scripts used to analyze the genome of several vertebrate species. (GZ) [file pone.0173053.s003.gz › Final_Scripts/Duplication_Reduction.pl]

#!/usr/bin/perl   
 use strict;    
 use warnings;
 use Getopt::Long;
 use Algorithm::Cluster;

###########################################
###default variables
my $gff3     = "na";
my $pnps     = "na";
my $region_length = "10";
my $region_density = "1";
my $region_boundary = "10";
my $number_genes  = "4";
my $list = "no";
my $high_ps = 1;
my $low_ps  = 0;
my $circos  = "no";
my $deep    = "no";
$| = 1; ###Turns off buffering
###########################################

###########################################
###Retrieves Options
GetOptions ( 	"gff=s"		=> \$gff3,
		"rl=s"		=> \$region_length,
		"rd=s"		=> \$region_density,
		"rb=s"		=> \$region_boundary,
		"nr=s"		=> \$number_genes,
		"pnps=s"        => \$pnps,
		"list=s"        => \$list,
		"lp=s"          => \$low_ps,
		"hp=s"          => \$high_ps,
		"cir=s"		=> \$circos,
		"dp=s"          => \$deep);
############################################

##############################################
###Print Parameters:
print "# gff_file: $gff3\n# pnps_file: $pnps\n# region_length: $region_length, region_density: $region_density\n# region_boundary: $region_boundary, Minimum gene number: $number_genes\n";
if ($list =~ /y/i){
	print "# low_ps: $low_ps, high_ps $high_ps\n";
}
##############################################

########################################################
########################################################
###Opens protein GFF3 file
$| = 1;
open (IN, "<$gff3") || die "Can't open gff3 file\n";
my %chromosome_info = ();  ###Chromosome => start => gene_range => gene_subname
my %group_info = ();       ###Chromosome => start => gene => group
my %gene_info = ();        ###gene => chrom => start => end
my %gene_count = ();       ###sub_gene => count
my %gene_full = ();        ###gene => chrom => start => end => full_gene_name
my %full_name = ();        ###full_gene_name => chrom | start | end
while (<IN>){
#ccf1000000001_0-0_ssa01	custom	gene	18237881	18248071	.	-	.	ID=SLC22A7B_1;Name=SLC22A7B;Target=SLC22A7B 1 200;Note=0.569883333333333,0.891941391941392,104061
#ccf1000000001_0-0_ssa01	custom	exon	18247694	18248071	.	-	.	Parent=SLC22A7B_1
	chomp $_;
	if ($_ =~ /ID=/){
		my @line = split (/\t/, $_);
		my @genomic_range = ($line[3], $line[4]);
		my $gene = substr($line[8], 3, index ($line[8], ";") - 3);
		my $gene_sub = substr($line[8], 3, rindex ($line[8], "_") - 3);
		my $group = substr($line[8], rindex($line[8], ",") + 1);
		if (exists $chromosome_info{$line[0]}{$line[3]}{"$line[3]\t$line[4]"}){
			$chromosome_info{$line[0]}{$line[3]}{"$line[3]\t$line[4]"} .= ",$gene_sub";			
		}else{ 
			$chromosome_info{$line[0]}{$line[3]}{"$line[3]\t$line[4]"} = "$gene_sub";
		}
		$gene_info{$gene_sub}{$line[0]}{$line[3]} = $line[4];
		$gene_count{$gene_sub} ++;
		$gene_full{$gene_sub}{$line[0]}{$line[3]}{$line[4]} = $gene;
		$group_info{$line[0]}{$line[3]}{$gene_sub} = $group;
		$full_name{$gene} = "$line[0]|$line[3]|$line[4]";
	}
}															
close (IN);
open (IN, "<$pnps") || die "Can't open pnps file\n";
my %pnps_info = ();  ###gene1 => gene2 => ps|pn|pnps
my $file_info = <IN>;
while (<IN>){
#0         1     2       3        4       5      6         7
#gene1	gene2	sexon	eexon	program	ps	pn	pn/ps
#PBX4_3	PBX4_2	71	168	SNAP	0.52	0.11	0.211538461538462
#PBX4_3	PBX4_2	231	278	SNAP	0.60	0.04	0.0666666666666667
#PBX4_3	PBX4_2	168	232	SNAP	0.60	0.01	0.0166666666666667
#PBX4_3	PBX4_2	278	330	SNAP	0	0	na
	chomp $_;
	my @line = split (/\t/, $_);
	if (exists $pnps_info{$line[0]}{$line[1]}){
		$pnps_info{$line[0]}{$line[1]} .= ",$line[5]|$line[6]|$line[7]";
	}else{
		$pnps_info{$line[0]}{$line[1]} = "$line[5]|$line[6]|$line[7]";
	}
}															
close (IN);
########################################################
########################################################
###Finds homeologous regions by breaking the chromosome up into chunks of X genes, x is defined by user
my %homeologous_regions = (); ###actual_chromosome => other_chromosome => position (in terms of length) => count
my %homeologous_genes = ();   ###actual_chromosome => other_chromosome => position => genes in common
&homeologous($region_length, $region_density);
#################################
#################################
###Then the densities are ordered along a chromosome relative to all other matches
my %density_map = ();   ### chromosome => length_position => row_info
my %chrom_synteny = (); ### chromosome => chromosome => range => count	
foreach my $chrom (sort keys %homeologous_regions){
	my $max_position = 0;
	foreach my $alt_chrom (sort keys %{$homeologous_regions{$chrom}}){
		my @positions = sort {$b <=> $a} keys %{$homeologous_regions{$chrom}{$alt_chrom}};
		if ($positions[0] > $max_position){
			$max_position = $positions[0];
		}
	}
	my @list_of_positions = (0..$max_position);
	my %list_of_positions = map {$_ => 1} @list_of_positions;
	my %row_2_column = (); ###length_position => chrom x, chrom y,...
	foreach my $alt_chrom (sort keys %{$homeologous_regions{$chrom}}){
		my @positions = sort {$a <=> $b} keys %{$homeologous_regions{$chrom}{$alt_chrom}};
		my %temp_positions = map {$_ => 1} @positions;
		foreach my $position (sort {$a <=> $b} keys %list_of_positions){
			if (exists $temp_positions{$position}){
				##############################################################################################
				##############################################################################################
				###Portion dealing with the duplication
					&boundary($region_boundary,$position,$chrom,$alt_chrom);
				#############################################################################################
			}
		}
	}
}
################################
################################
###Genome duplications are now parsed
###First the corresponging region from the other chromosome is found
my %final_homeologous_region = ();       ###chrom => alt_chrom => region1 => region2 => values
my %final_homeologous_region_genes = (); ###chrom => alt_chrom => region1 => region2 => genes
foreach my $chrom (keys %chrom_synteny){
	foreach my $alt_chrom_1 (keys %{$chrom_synteny{$chrom}}){
		#############################################################################################
		#############################################################################################
		###Look at the corresponding regions to see if they match 
		my %existing = (); ###list of genes in region
		my %matching = (); ###for the corresponding chromosome, how many genes match? range_1 => range_2 => count
		my %matching_gene = ();                                                      #range_1 => range_2 => gene_sub_name => gene1|gene2
		foreach my $range_1 (keys %{$chrom_synteny{$chrom}{$alt_chrom_1}}){
			my @range_1 = split (/\t/, $range_1);
			foreach my $range (@range_1){
				my @genes = split (/\,/, $homeologous_genes{$chrom}{$alt_chrom_1}{$range});
				foreach my $gene (@genes){
					my ($same_chrom,$gene_start,$gene_sub_name,$other_chrom) = split (/\t/, $gene);
					##my %gene_full = ();        ###gene => chrom => start => end => full_gene_name
					##my %gene_info = ();        ###gene => chrom => start => end
					my $full_gene_name = $gene_full{$gene_sub_name}{$chrom}{$gene_start}{$gene_info{$gene_sub_name}{$chrom}{$gene_start}};
					$existing{$range_1}{$gene_sub_name} = $full_gene_name;
				}
			}
		}
		foreach my $range_2 (keys %{$chrom_synteny{$alt_chrom_1}{$chrom}}){
			my %redundant = (); ###don't count the redundant genes
			my @range_2 = split (/\t/, $range_2);
			foreach my $range (@range_2){
				my @genes = split (/\,/, $homeologous_genes{$alt_chrom_1}{$chrom}{$range});
				foreach my $gene (@genes){
					my ($same_chrom,$gene_start,$gene_sub_name,$other_chrom) = split (/\t/, $gene);
					foreach my $range_1 (keys %existing){
						foreach my $gene_sub (keys %{$existing{$range_1}}){
							if (exists $redundant{$gene_sub}){
							}else{
								if ($gene_sub eq $gene_sub_name){
									$matching{$range_1}{$range_2} ++;
									my $gene_1 = $existing{$range_1}{$gene_sub_name};
									my $gene_2 = $gene_full{$gene_sub_name}{$alt_chrom_1}{$gene_start}{$gene_info{$gene_sub_name}{$alt_chrom_1}{$gene_start}};
									$matching_gene{$range_1}{$range_2}{$gene_sub} = "$gene_1|$gene_2";
									$redundant{$gene_sub} = 1;
								}
							}
						}
					}
				}
			}
		}
		############################################################################################
		############################################################################################
		###For those regions that match, apply thresholds to find corresponding region
		my %corresponding_region = (); ###region_1 => region_2
		my %region_counts        = (); ###region_1 => region_2 => counts
		foreach my $range_1 (keys %matching){
			my @range_1 = split (/\t/, $range_1);
			my $high_count = "na";
			my $high_region = "na";
			foreach my $range_2 (keys %{$matching{$range_1}}){
				my $match_count = $matching{$range_1}{$range_2};
				if ($high_count eq "na"){
					$high_count = $match_count;
					$high_region = $range_2;
				}elsif($high_count < $match_count){
					$high_count = $match_count;
					$high_region = $range_2;
				}elsif($high_count == $match_count){
					$high_region .= ",$range_2";
				}
			}
			########################
			my $density = $high_count/(scalar @range_1);
			if ($chrom ne $alt_chrom_1 and $density >= $region_density and $high_count >= $number_genes){
				$region_counts{$range_1}{$high_region} = $high_count;
				$corresponding_region{$range_1} = $high_region;
			}
			########################
		}
		
		#############################################################################################
		#############################################################################################
		###Once the corresponding region is found, find metrics for these regions
		my %total_ps = (); ###range1 => range2 => sum (ps)
		my %count_ps = (); ###""                  count (ps)
		my %chromosome_distances = ();      ###range1 => range2 => distance 1|distance 1 | distance 2| distance 2
		my %chromosome_region_w_genes = (); ###range1 => range2 => gene1 | gene2 => ps
		foreach my $range_1 (keys %corresponding_region){
			my @corresponding_ranges =  split (/\,/, $corresponding_region{$range_1});
			foreach my $range_2 (@corresponding_ranges){
			#my %matching_gene = ();  #range_1 => range_2 => gene_sub_name => gene1|gene2
				foreach my $gene_sub_name (keys %{$matching_gene{$range_1}{$range_2}}){
					my @genes = split (/\|/, $matching_gene{$range_1}{$range_2}{$gene_sub_name});
					###################################################
					###Finds distance of region
					#my %full_name = ();        ###full_gene_name => chrom | start | end
					my @gene_info_1 = split (/\|/, $full_name{$genes[0]});
					my @gene_info_2 = split (/\|/, $full_name{$genes[1]});
					if (exists $chromosome_distances{$range_1}{$range_2}){
						my @old_info = split (/\|/, $chromosome_distances{$range_1}{$range_2});
						my @first = ($gene_info_1[1], $gene_info_1[2]);
						my @second = ($gene_info_2[1], $gene_info_2[2]);
						push (@first, $old_info[0]);
						push (@first, $old_info[1]);
						push (@second, $old_info[2]);
						push (@second, $old_info[3]);
						@first = sort {$a <=> $b} @first;
						@second = sort {$a <=> $b} @second;
						$chromosome_distances{$range_1}{$range_2} = "$first[0]|$first[-1]|$second[0]|$second[-1]";
					}else{
						$chromosome_distances{$range_1}{$range_2} = "$gene_info_1[1]|$gene_info_1[2]|$gene_info_2[1]|$gene_info_2[2]";
					}
					###################################################
					##my %pnps_info = ();  ###gene1 => gene2 => ps|pn|pnps
					my @pnps = ();
					if (exists $pnps_info{$genes[0]}{$genes[1]}){
						@pnps = split (/\,/, $pnps_info{$genes[0]}{$genes[1]});
					}elsif(exists $pnps_info{$genes[1]}{$genes[0]}){
						@pnps = split (/\,/, $pnps_info{$genes[1]}{$genes[0]});
					}
					my $total = 0;
					my $count = 0;
					foreach (@pnps){
						my @ps_info = split (/\|/, $_);
						$total += $ps_info[0];
						$count ++;
					}
					my $average_ps = "na";
					if ($count > 0){
						$average_ps = $total/$count;
					}
					$chromosome_region_w_genes{$range_1}{$range_2}{"$genes[0]|$genes[1]"} = $average_ps;
					#print "@genes = $average_ps\n";
					if ($average_ps ne "na"){
						$total_ps{$range_1}{$range_2} += $average_ps;
						$count_ps{$range_1}{$range_2} ++;
					}
				}
			}
		}
		foreach my $range_1 (keys %corresponding_region){
			my @corresponding_ranges = split (/\,/, $corresponding_region{$range_1});
			foreach my $range_2 (@corresponding_ranges){
				my $total_ps = "na";
				my $count_ps = "na";
				my $average_ps = "na";
				my $region_count = "na";
				my $gene_count = "na";
				if (exists $total_ps{$range_1}{$range_2}){
					$total_ps = $total_ps{$range_1}{$range_2};
					$count_ps = $count_ps{$range_1}{$range_2};
					$average_ps = $total_ps/$count_ps;
				}
				if (exists $region_counts{$range_1}{$range_2}){
					$gene_count = $region_counts{$range_1}{$range_2};
				}
				my ($distance_1a, $distance_1b, $distance_2a, $distance_2b) = split (/\|/, $chromosome_distances{$range_1}{$range_2});
				my $distance_1 = $distance_1b - $distance_1a;
				my $distance_2 = $distance_2b - $distance_2a;
				my $average_distance = ($distance_1 + $distance_2)/2;
				my $average_homeologous_density = $gene_count/$average_distance;
				################################################
				###Finds the number of genes in the different ranges
				#my %group_info = ();       ###Chromosome => start => gene => group
				my %groups_used = (); 	    ###Group => 1
				my $gene_count_1 = 0;
				my $gene_count_2 = 0;
				foreach my $start (keys %{$group_info{$chrom}}){
					foreach my $gene_name (keys %{$group_info{$chrom}{$start}}){
						my $group = $group_info{$chrom}{$start}{$gene_name};
						if (exists $groups_used{$group}){
						}else{
							if ($start >= $distance_1a and $start <= $distance_1b){
								$gene_count_1 ++;
								$groups_used{$group} = 1;
							}
						}
					}
				} 
				foreach my $start (keys %{$group_info{$alt_chrom_1}}){
					foreach my $gene_name (keys %{$group_info{$alt_chrom_1}{$start}}){
						my $group = $group_info{$alt_chrom_1}{$start}{$gene_name};
						if (exists $groups_used{$group}){
						}else{
							if ($start >= $distance_2a and $start <= $distance_2b){
								$gene_count_2 ++;
								$groups_used{$group} = 1;
							}
						}
					}
				}
				################################################
				my $avg_gene_density = (($gene_count_1/$distance_1) + ($gene_count_2/$distance_2))/2;
				my $corrected_average_density = $average_homeologous_density/$avg_gene_density;
				#my %final_homeologous_region = ();       ###chrom => alt_chrom => region1 => region2 => values
				#my %final_homeologous_region_genes = (); ###chrom => alt_chrom => region1 => region2 => genes
				#print "\t$chromosome_distances{$range_1}{$range_2}\n";
				####################################################################################
				####################################################################################
				####Prints results or goes for a deeper analysis
				if ($deep !~ /y/i){
					if ($list !~ /y/i){
						print "$chrom|$range_1|$average_ps|$gene_count|$corrected_average_density\n";
					}else{
					#################################################
					###Finds the genes in the region
						if ($average_ps >= $low_ps and $average_ps <= $high_ps){
							foreach my $gene_combos (keys %{$chromosome_region_w_genes{$range_1}{$range_2}}){
								my @gene_names = split (/\|/, $gene_combos);
								my @gene_info_1 = split (/\|/, $full_name{$gene_names[0]});
								my @gene_info_2 = split (/\|/, $full_name{$gene_names[1]});
								my $ps_gene_value = "0";
								if ($chromosome_region_w_genes{$range_1}{$range_2}{$gene_combos} !~ /na/i){
									$ps_gene_value = $chromosome_region_w_genes{$range_1}{$range_2}{$gene_combos};
								}
								if ($circos !~ /y/i){
									print "$gene_info_1[0] $gene_info_1[1] $gene_info_1[2] $ps_gene_value\n";
									print "$gene_info_2[0] $gene_info_2[1] $gene_info_2[2] $ps_gene_value\n";
								}else{
									print "$gene_info_1[0] $gene_info_1[1] $gene_info_1[2] $gene_info_2[0] $gene_info_2[1] $gene_info_2[2]\n";
								}
							}
						}
					}
				}else{
					$final_homeologous_region{$chrom}{$alt_chrom_1}{$range_1}{$range_2} = "$average_ps|$gene_count|$corrected_average_density";
					$final_homeologous_region_genes{$chrom}{$alt_chrom_1}{$range_1}{$range_2} = $chromosome_region_w_genes{$range_1}{$range_2};
				}
				##################################################################################
				##################################################################################

			}
		}
		##############################################################################################
		##############################################################################################
	}
}
############################################################
############################################################
###Overlapping regions are now identified
if ($deep =~ /y/i){
	foreach my $chrom (keys %final_homeologous_region){
		foreach my $alt_chrom_1 (keys %{$final_homeologous_region{$chrom}}){
			foreach my $region_1 (keys %{$final_homeologous_region{$chrom}{$alt_chrom_1}}){
				my @region_1 = split (/\t/, $region_1);
				foreach my $region_2 (keys %{$final_homeologous_region{$chrom}{$alt_chrom_1}{$region_1}}){
					my ($average_ps, $gene_count, $corrected_density) = split (/\|/, $final_homeologous_region{$chrom}{$alt_chrom_1}{$region_1}{$region_2});
					if ($average_ps >= $low_ps and $average_ps <= $high_ps){
						foreach my $alt_chrom_2 (keys %{$final_homeologous_region{$chrom}}){
							if ($alt_chrom_1 ne $alt_chrom_2){
								foreach my $region (keys %{$final_homeologous_region{$chrom}{$alt_chrom_2}}){
									my $overlap = 0;
									my @region = split (/\t/, $region);
									foreach my $first (@region){
										foreach my $second (@region_1){
											if ($first eq $second){
												$overlap = 1;
											}
										}
									}
									if ($overlap == 1){
										foreach my $cor_region (keys %{$final_homeologous_region{$chrom}{$alt_chrom_2}{$region}}){
											my ($new_avg_ps, $new_gc, $new_cor_den) = split (/\|/, $final_homeologous_region{$chrom}{$alt_chrom_2}{$region}{$cor_region});
											if ($new_avg_ps > $high_ps or $new_avg_ps < $low_ps){
												if ($new_avg_ps > 0.3){
													print "$final_homeologous_region{$chrom}{$alt_chrom_2}{$region}{$cor_region}\n";
												}
											}
										}
									}
								}
							}
						}
					}
				}
			}
		}
	}
}
#######################################################################################################################################################################################
#######################################################################################################################################################################################
###Subroutines
######################################################
######################################################
###Subroutine to identify regions with genes in common between chromosomes
sub homeologous {
	###my %chromosome_info = ();  ###Chromosome => start => gene_range => gene_subname;
	my %density_info = ();        ###other_chromosome => count
	my %density_genes = ();	      ###other_chromosome => gene list
	my $length = $_[0];
	my $density = $_[1];
	################################
	################################
	###First the density of genes is found within user defined lengths of genes
	foreach my $chrom (sort keys %chromosome_info){
		my $temp_length = $length;
		my $length_position = 0;
		%density_info = ();
		%density_genes = ();
		foreach my $start (sort {$a <=> $b} keys %{$chromosome_info{$chrom}}){
			if ($temp_length == 0){
				foreach my $alternative_chromosome (keys %density_info){
					##################################################################
					###remove redundant gene calls
					my @gene_list = split (/\,/, $density_genes{$alternative_chromosome});
					my @new_gene_list = ();
					my %group_used = ();  ###group => 1;
					foreach (@gene_list){
						my @gene_position = split (/\t/, $_);
						if (exists $group_info{$gene_position[0]}{$gene_position[1]}{$gene_position[2]}){
							my $group = $group_info{$gene_position[0]}{$gene_position[1]}{$gene_position[2]};
							if (exists $group_used{$group}){
							}else{
								push (@new_gene_list, $_);
								$group_used{$group} = 1;
							}
						}

					}
					$density_info{$alternative_chromosome} = scalar @new_gene_list;
					$density_genes{$alternative_chromosome} = join (",", @new_gene_list);
					if ($density_info{$alternative_chromosome} >= $density){
						$homeologous_regions{$chrom}{$alternative_chromosome}{$length_position} = $density_info{$alternative_chromosome};
						$homeologous_genes{$chrom}{$alternative_chromosome}{$length_position} = $density_genes{$alternative_chromosome};
					}
					##################################################################
				}
				$length_position ++;
				$temp_length = $length;
				%density_info = ();
				%density_genes = ();
			}
			foreach my $region (keys %{$chromosome_info{$chrom}{$start}}){
					#print "$chrom\t$start\t$region\t$chromosome_info{$chrom}{$start}{$region}\n";
					my @gene_subs = split (/\,/, $chromosome_info{$chrom}{$start}{$region});
					my %single_counter = (); ###chromosome => count
					foreach (@gene_subs){
						my @alternative_chromosomes = keys %{$gene_info{$_}};
						if ($gene_count{$_} < 20){  ###This gene subname is associated with fewer than 10 loci
							foreach (@alternative_chromosomes){
								$single_counter{$_} ++;
							}
						}
					}
					foreach my $alternative_chromosome (keys %single_counter){
						$density_info{$alternative_chromosome} ++;
						my @gene_names = split (/\,/, $chromosome_info{$chrom}{$start}{$region});
						foreach (@gene_names){
							if (exists $density_genes{$alternative_chromosome}){
								$density_genes{$alternative_chromosome} .= ",$chrom\t$start\t$_\t$alternative_chromosome";
							}else{
								$density_genes{$alternative_chromosome} = "$chrom\t$start\t$_\t$alternative_chromosome";
							}
						}
					}
			}
			$temp_length --;
		}
	}
}
######################################################
######################################################
###Subroutine defining the boundary of regions
sub boundary {
	my $distance_boundary = $_[0];
	my $position = $_[1];
	my $chrom = $_[2];
	my $alt_chrom = $_[3];
	my $new_range_bin = 0;
	my $add_range = "na";
	##my %chrom_synteny = (); ### chromosome => chromosome => range => count
	foreach my $range (keys %{$chrom_synteny{$chrom}{$alt_chrom}}){
		my @range = split (/\t/, $range);
		if ($range[-1] + $distance_boundary > $position){ ###Controls boundaries between chromosomal rearangements
			$new_range_bin = 1;
			$add_range = $range;
		}
	}
	if ($new_range_bin == 1){
		my @new_range = split (/\t/, $add_range);
		push (@new_range, $position);
		my $new_range = join ("\t", @new_range);
		$chrom_synteny{$chrom}{$alt_chrom}{$new_range} = $homeologous_regions{$chrom}{$alt_chrom}{$position} + $chrom_synteny{$chrom}{$alt_chrom}{$add_range};
		delete $chrom_synteny{$chrom}{$alt_chrom}{$add_range};
	}else{
		$chrom_synteny{$chrom}{$alt_chrom}{$position} = $homeologous_regions{$chrom}{$alt_chrom}{$position};
	}
}
