# Supplementary material for: Autopolyploidy genome duplication preserves other ancient genome duplications in Atlantic salmon (Salmo salar)
Source: PLoS One. 2017 Feb 27;12(2):e0173053. doi: 10.1371/journal.pone.0173053 (PMC5328387; doi:10.1371/journal.pone.0173053)
Supplement: S1 Appendix — These are the compressed scripts used to analyze the genome of several vertebrate species. (GZ) [file pone.0173053.s003.gz › Final_Scripts/GFF3_creation.pl]

#!/usr/bin/perl   
 use strict;    
 use warnings;

########################################################
########################################################
###Opens Gene Naming File															
##Scaffold			Start	Stop	Gene			Start	Stop	%ID	%Length			Score			Group
##jcf1000239889_0-0_ssa29	1489	1812	ZGC:194297_AAI62891.1	11	118	0.4537	0.696774193548387	0.316126451612903	1
##jcf1000239889_0-0_ssa29	1489	1812	Alias or Isoform	12	119	0.4537	0.696774193548387	0.316126451612903	1

my %scaffold_2_gene = (); ### Scaffold => Gene => Gene_Genomic_Region => Gene Start\tStop\tGroup
open (IN, "<$ARGV[0]") || die "Can't open the Gene Name file\n";
while (<IN>){
	chomp $_;
	my @line = split (/\t/, $_);
	$scaffold_2_gene{$line[0]}{$line[3]}{"$line[1]\t$line[2]"} = "$line[4]\t$line[5]\t$line[9]\t$line[6]\t$line[7]";
}

close (IN);
#########################################################
#########################################################
###Opens Genomic Alignment files after processed to combine regions that are touching and remove redundants
##Scaffold		Gene			Group	Gene Region	Genomic Region	Length	%ID
##jcf1000239889_0-0_ssa29	ARXA_NP_571459.1	1	62	273	8431	7772	212	59.09
##jcf1000239889_0-0_ssa29	ARXA_NP_571459.1	2	253	369	1111	770	117	72.5
##jcf1000239889_0-0_ssa29	ARXA_NP_571459.1	0	1	61	9639	9454	61	66.13
my %scaffold_2_exon = (); ### Scaffold => Gene => Gene_Region => Exon_Region => Exon_Start Stop
open (IN, "<$ARGV[1]") || die "Can't open the Processed Alignment File (run through protein_only_1.pl)\n";
my $hit_name = 0;
my @lines = ();
while (<IN>){
	chomp $_;
	my @line = split (/\t/, $_);
	if (eof){
		if ($hit_name ne "$line[0]\t$line[1]"){
			&check_alignments (\@lines, $hit_name);
			@lines = ();
			$hit_name = "$line[0]\t$line[1]";
			push (@lines, $_);
			&check_alignments (\@lines, $hit_name);
		}else{
			push (@lines, $_);
			&check_alignments (\@lines, $hit_name);
		}
	}else{
		if ($hit_name ne "0"){
			if ($hit_name ne "$line[0]\t$line[1]"){
				&check_alignments (\@lines, $hit_name);
				@lines = ();
			}
		}
		$hit_name = "$line[0]\t$line[1]";
		push (@lines, $_);
	}
} 

########################################################
########################################################
###Output Format
##gff-version 3
##ID must match Fasta sequence

##ID   sourc  	type	  start	stop score strand phase	attributes
#ctg123 . mRNA            1300  9000  .  +  .  ID=mrna0001;Name=sonichedgehog
#ctg123 . exon            1300  1500  .  +  .  Parent=mrna0001
#ctg123 . exon            1050  1500  .  +  .  Parent=mrna0001
#ctg123 . exon            3000  3902  .  +  .  Parent=mrna0001
#ctg123 . exon            5000  5500  .  +  .  Parent=mrna0001
#ctg123 . exon            7000  9000  .  +  .  Parent=mrna0001

#my %scaffold_2_gene = (); ### Scaffold => Gene => Gene_Genomic_Region => Gene Start\tStop\tGroup\t%length
#my %scaffold_2_exon = (); ### Scaffold => Gene => Gene_Region => Exon_Region => Exon_Start Stop
my $gene_number = 0;
my %isoforms = (); ### gene_id => count;
foreach my $scaffold (sort keys %scaffold_2_gene){
	foreach my $gene (keys %{$scaffold_2_gene{$scaffold}}){
		my $gene_name = substr($gene, 0, index ($gene, "_"));
		foreach my $gene_region (keys %{$scaffold_2_gene{$scaffold}{$gene}}){
			my @gene_region = split (/\t/, $gene_region);
			my $gene_orientation = "+";
			my @other_info = split (/\t/, $scaffold_2_gene{$scaffold}{$gene}{$gene_region});
			my @protein_range = ($other_info[0], $other_info[1]);
			my $protein_group = $other_info[2];
			if ($gene_region[0] > $gene_region[1]){
				@gene_region = sort {$a <=> $b} @gene_region;
				$gene_orientation = "-";
			}
			$isoforms{$gene_name} ++;
			print "$scaffold\tcustom\tgene\t$gene_region[0]\t$gene_region[1]\t.\t$gene_orientation\t.\tID=$gene_name\_$isoforms{$gene_name};Name=$gene_name;Target=$gene_name $protein_range[0] $protein_range[1];Note=$other_info[3],$other_info[4],$other_info[2]\n";
			if (exists $scaffold_2_exon{$scaffold}{$gene}{$gene_region}){
				my %exon_range = ();
				foreach my $exon_range (keys %{$scaffold_2_exon{$scaffold}{$gene}{$gene_region}}){
					my @protein_exon = split (/\t/, $scaffold_2_exon{$scaffold}{$gene}{$gene_region}{$exon_range});
					$exon_range{$exon_range} = $protein_exon[0];
				}
				foreach my $exon_range (sort {$exon_range{$a} <=> $exon_range{$b}} keys %exon_range){
					my @protein_exon = split (/\t/, $scaffold_2_exon{$scaffold}{$gene}{$gene_region}{$exon_range});
					my @exon_range = split (/\t/, $exon_range);
					if ($gene_orientation eq "-"){
						@exon_range = sort {$a <=> $b} @exon_range;
					}
					print "$scaffold\tcustom\texon\t$exon_range[0]\t$exon_range[1]\t.\t$gene_orientation\t.\tParent=$gene_name\_$isoforms{$gene_name};";
					print "Note=$protein_exon[0] $protein_exon[1]\n";
				}
			}
			$gene_number ++;	
		}
	}
}
########################################################
########################################################
###Subroutine to identify exons of a gene region
sub check_alignments {
	my @sub_lines = @{$_[0]};
	##Scaffold			Gene			Group	Gene Region	Genomic Region	Length	%ID
	##jcf1000239889_0-0_ssa29	ARXA_NP_571459.1	1	62	273	8431	7772	212	59.09
	##jcf1000239889_0-0_ssa29	ARXA_NP_571459.1	2	253	369	1111	770	117	72.5
	##jcf1000239889_0-0_ssa29	ARXA_NP_571459.1	0	1	61	9639	9454	61	66.13
	my @hit_name = split (/\t/, $_[1]);
	if (exists $scaffold_2_gene{$hit_name[0]}{$hit_name[1]}){ ###If it didn't get included in the Gene Naming file, then it won't be included here
		#print "$hit_name[0]\t$hit_name[1]\t";
		### Scaffold => Gene => Gene_Genomic_Region => Gene Start\tStop\tGroup
		#foreach my $genomic_gene_region (keys %{$scaffold_2_gene{$hit_name[0]}{$hit_name[1]}}){
			#print "$hit_name[0]\t$hit_name[1]\t$genomic_gene_region\t$scaffold_2_gene{$hit_name[0]}{$hit_name[1]}{$genomic_gene_region}\n";
		#}
		foreach my $gene_range (keys %{$scaffold_2_gene{$hit_name[0]}{$hit_name[1]}}){
			my @gene_range = split (/\t/, $gene_range);
			my $gene_orientation = 1;
			if ($gene_range[0] > $gene_range[1]){
				$gene_orientation = 0;
			}
			#print "\t$gene_orientation\n";
			foreach my $sub_line (@sub_lines){
				my @sub_info = split (/\t/, $sub_line);
				my $exon_range = "$sub_info[5]\t$sub_info[6]";
				my @exon_range = ($sub_info[5], $sub_info[6]);
				my $prot_exon_range = "$sub_info[3]\t$sub_info[4]";
				my $exon_orientation = 1;
				if ($exon_range[0] > $exon_range[1]){
					$exon_orientation = 0;
				}
				if ($gene_orientation == $exon_orientation and $gene_orientation == 1){ ###Forward  orientation
					#print "gene_range: $gene_range[0] <= exon_range: $exon_range[0] and $gene_range[1] >= $exon_range[1]\n";
					if ($gene_range[0] <= $exon_range[0] and $gene_range[1] >= $exon_range[1]){ ### Exon is within gene range
						#print "\t\t$sub_line\n";
						#my %scaffold_2_exon = (); ### Scaffold => Gene => Gene_Region => Exon_Region => Exon_Start Stop
						$scaffold_2_exon{$sub_info[0]}{$hit_name[1]}{$gene_range}{$exon_range} = $prot_exon_range;
					}
				}elsif($gene_orientation == $exon_orientation and $gene_orientation == 0){#Backward orientation
					if ($gene_range[0] >= $exon_range[0] and $gene_range[1] <= $exon_range[1]){
						$scaffold_2_exon{$sub_info[0]}{$hit_name[1]}{$gene_range}{$exon_range} = $prot_exon_range;
					}
				}
			} 	
		}
	}
}
