# Supplementary material for: Autopolyploidy genome duplication preserves other ancient genome duplications in Atlantic salmon (Salmo salar)
Source: PLoS One. 2017 Feb 27;12(2):e0173053. doi: 10.1371/journal.pone.0173053 (PMC5328387; doi:10.1371/journal.pone.0173053)
Supplement: S1 Appendix — These are the compressed scripts used to analyze the genome of several vertebrate species. (GZ) [file pone.0173053.s003.gz › Final_Scripts/Protein_Only_2.pl]

#!/usr/bin/perl   
 use strict;    
 use warnings;

#########################################################
#########################################################
###Opens Genomic Alignment files
#Query (Genomic)		Subject (protein)	ignore	SStart	SEnd	QStart	QEnd	Length	Average Score	
#ccf1000000113_0-0_ssa19	ZGC:153390_AAI22264.1	0	1	115	347889	348233	115	71.3
#ccf1000000113_0-0_ssa19	MRPS6_NP_001038921.1	0	1	115	347889	348233	115	71.3
#ccf1000000113_0-0_ssa19	ZGC:162621_AAI39611.1	1	96	323	426426	425725	228	28.33
#ccf1000000113_0-0_ssa19	ZGC:162621_AAI39611.1	0	1	312	174285	173344	312	35.19
#ccf1000000113_0-0_ssa19	ZGC:162621_AAI39611.1	2	100	283	861344	860808	184	23.94
#ccf1000000113_0-0_ssa19	UNC5B_NP_001104619.1	14	30	940	500406	463263	911	84.1693333333333
#ccf1000000113_0-0_ssa19	ZGC:113383_AAH96920.1	6	38	404	360444	353558	367	70.84
#ccf1000000113_0-0_ssa19	ZGC:113383_AAH96920.1	7	359	433	395954	395727	75	51.32
#ccf1000000113_0-0_ssa19	ZGC:113383_AAH96920.1	0	1	64	409074	408898	64	42.19
#          0                               1            2       3       4         5        6     7        8

###This part combines distant genomic regions if it will enlongate gene sequence and not incorporate too many errors
open (IN, "<$ARGV[0]") || die "Can't open alignment file\n";
my %scaffold_order = (); ###scaffold \t gene => start or end based on orientation (genomic) => region (genomic) \t region (protein) \t score
while (<IN>){
	chomp $_;
	my @line_info = split (/\t/, $_);
	my $orientation = 1;
	if ($line_info[5] > $line_info[6]){
		$orientation = 0;
	}
	if ($orientation > 0){
		if (exists $scaffold_order{"$line_info[0]\t$line_info[1]"}{$line_info[5]}){
			$scaffold_order{"$line_info[0]\t$line_info[1]"}{$line_info[5]} .= ",$line_info[5]\t$line_info[6]\t$line_info[3]\t$line_info[4]\t$line_info[8]";
		}else{
			$scaffold_order{"$line_info[0]\t$line_info[1]"}{$line_info[5]} = "$line_info[5]\t$line_info[6]\t$line_info[3]\t$line_info[4]\t$line_info[8]";	
		}
	}else{
		my $start = -$line_info[6];
		if (exists $scaffold_order{"$line_info[0]\t$line_info[1]"}{$start}){
			$scaffold_order{"$line_info[0]\t$line_info[1]"}{$start} .= ",$line_info[5]\t$line_info[6]\t$line_info[3]\t$line_info[4]\t$line_info[8]";
		}else{
			$scaffold_order{"$line_info[0]\t$line_info[1]"}{$start} = "$line_info[5]\t$line_info[6]\t$line_info[3]\t$line_info[4]\t$line_info[8]";
		}
	}
}
foreach my $scaffold_and_gene (keys %scaffold_order){
	my %temp_overlap = (); ### number => gene_region => genomic_region
	my %temp_score   = (); ### number => gene_region => average_score
	my %temp_length  = (); ### number => gene_region => length (actually represented)
	my $number = 0;
	foreach my $start (sort {$a <=> $b} keys %{$scaffold_order{$scaffold_and_gene}}){
		if ($start < 0){###Orientation is backwards
			my @new_regions = split (/\,/, $scaffold_order{$scaffold_and_gene}{$start});
			foreach (@new_regions){
				my @new_info = split (/\t/, $_);
				my $match_bin = 0;
				my @new_genomic_region = ($new_info[0], $new_info[1]);
				my @new_protein_region = ($new_info[2], $new_info[3]);
				my $new_score = $new_info[4];
				my @overlaps = (); ### number\t$old_protein_region[0]\t$old_protein_region[1]\t$old_genomic_region[1]
				my $closest = 0;
				my $closest_region = 0;
				foreach my $numb (keys %temp_overlap){
					foreach my $old_protein_region (keys %{$temp_overlap{$numb}}){
						my @old_protein_region = split (/\t/, $old_protein_region);
						my @old_genomic_region = split (/\t/, $temp_overlap{$numb}{$old_protein_region});
						my $old_score = $temp_score{$numb}{$old_protein_region};
						if ($old_protein_region[1] <= $new_protein_region[0] + 40 and $old_protein_region[1] + 300 >= $new_protein_region[0]){ 
							$closest = $old_genomic_region[1] - $new_genomic_region[0];
							if ($closest > 0 and $closest < 50000){
								push (@overlaps, "$numb\t$old_protein_region[0]\t$old_protein_region[1]\t$old_genomic_region[1]\t$old_genomic_region[0]\t$old_score");
								$closest_region = "$numb\t$old_protein_region[0]\t$old_protein_region[1]\t$old_genomic_region[1]\t$old_genomic_region[0]\t$old_score";
								$match_bin = 1;
							}	
						}
					}
				}
				foreach (@overlaps){
					my @temp_info = split (/\t/, $_);
					if ($temp_info[3] - $new_genomic_region[0] <= $closest){
						$closest = $temp_info[3] - $new_genomic_region[0];
						$closest_region = "$temp_info[0]\t$temp_info[1]\t$temp_info[2]\t$temp_info[3]\t$temp_info[4]\t$temp_info[5]";
					}
				}
				if ($match_bin == 0){
					$temp_overlap{$number}{"$new_protein_region[0]\t$new_protein_region[1]"} = "$new_genomic_region[0]\t$new_genomic_region[1]";
					$temp_score{$number}{"$new_protein_region[0]\t$new_protein_region[1]"} = $new_score;
					$temp_length{$number}{"$new_protein_region[0]\t$new_protein_region[1]"} = $new_protein_region[1] - $new_protein_region[0] + 1;
					$number ++;
				}else{
					my @closest_region = split (/\t/, $closest_region);
					$temp_overlap{$closest_region[0]}{"$closest_region[1]\t$new_protein_region[1]"} = "$closest_region[4]\t$new_genomic_region[1]";
					$temp_score{$closest_region[0]}{"$closest_region[1]\t$new_protein_region[1]"} = "$closest_region[5],$new_score";
					$temp_length{$closest_region[0]}{"$closest_region[1]\t$new_protein_region[1]"} = $new_protein_region[1] - $new_protein_region[0] + 1 + $temp_length{$closest_region[0]}{"$closest_region[1]\t$closest_region[2]"};
					delete $temp_overlap{$closest_region[0]}{"$closest_region[1]\t$closest_region[2]"};
					delete $temp_score{$closest_region[0]}{"$closest_region[1]\t$closest_region[2]"};
					delete $temp_length{$closest_region[0]}{"$closest_region[1]\t$closest_region[2]"};
					
				}
			}
		}else{	        ###Orientation is forwards
			my @new_regions = split (/\,/, $scaffold_order{$scaffold_and_gene}{$start});
			foreach (@new_regions){
				my $match_bin = 0;
				my @new_info = split (/\t/, $_);
				my @new_genomic_region = ($new_info[0], $new_info[1]);
				my @new_protein_region = ($new_info[2], $new_info[3]);
				my $new_score = $new_info[4];
				my @overlaps = (); ### number\t$old_protein_region[0]\t$old_protein_region[1]\t$old_genomic_region[1]
				my $closest = 0;
				my $closest_region = 0;
				my @numb = keys %temp_overlap;
				foreach my $numb (keys %temp_overlap){
					foreach my $old_protein_region (keys %{$temp_overlap{$numb}}){
						my @old_protein_region = split (/\t/, $old_protein_region);
						my @old_genomic_region = split (/\t/, $temp_overlap{$numb}{$old_protein_region});
						my $old_score = $temp_score{$numb}{$old_protein_region};
						if ($old_protein_region[1] <= $new_protein_region[0] + 40 and $old_protein_region[1] + 300 >= $new_protein_region[0]){ 
							###allows a 20 AA overlap and 300 AA missing inbetween exons
							$closest = $new_genomic_region[0] - $old_genomic_region[1];
							if ($closest >= 0 and $closest < 50000){### Then it means the genomic region doesn't overlap
								push (@overlaps, "$numb\t$old_protein_region[0]\t$old_protein_region[1]\t$old_genomic_region[0]\t$old_genomic_region[1]\t$old_score");
								$closest_region = "$numb\t$old_protein_region[0]\t$old_protein_region[1]\t$old_genomic_region[0]\t$old_genomic_region[1]\t$old_score";
								$match_bin = 1;	
							}
						}
					}
				}
				foreach (@overlaps){
					my @temp_info = split (/\t/, $_);
					if ($new_genomic_region[0] - $temp_info[4] <= $closest){
						$closest = $new_genomic_region[0] - $temp_info[4];
						$closest_region = "$temp_info[0]\t$temp_info[1]\t$temp_info[2]\t$temp_info[3]\t$temp_info[4]\t$temp_info[5]";
					}
				}
				if ($match_bin == 0){
					$temp_overlap{$number}{"$new_protein_region[0]\t$new_protein_region[1]"} = "$new_genomic_region[0]\t$new_genomic_region[1]";
					$temp_score{$number}{"$new_protein_region[0]\t$new_protein_region[1]"} = $new_score;
					$temp_length{$number}{"$new_protein_region[0]\t$new_protein_region[1]"} = $new_protein_region[1] - $new_protein_region[0] + 1;
					$number ++;
				}else{
					if ($closest_region ne "0"){
						my @closest_region = split (/\t/, $closest_region);
						$temp_overlap{$closest_region[0]}{"$closest_region[1]\t$new_protein_region[1]"} = "$closest_region[3]\t$new_genomic_region[1]";
						$temp_score{$closest_region[0]}{"$closest_region[1]\t$new_protein_region[1]"} = "$closest_region[5],$new_score";
						$temp_length{$closest_region[0]}{"$closest_region[1]\t$new_protein_region[1]"} = $new_protein_region[1] - $new_protein_region[0] + 1 + $temp_length{$closest_region[0]}{"$closest_region[1]\t$closest_region[2]"};
						delete $temp_overlap{$closest_region[0]}{"$closest_region[1]\t$closest_region[2]"};
						delete $temp_score{$closest_region[0]}{"$closest_region[1]\t$closest_region[2]"};
						delete $temp_length{$closest_region[0]}{"$closest_region[1]\t$closest_region[2]"};
					}
				}
			}
		}
		$number ++;
	}
	##############################################################
	##############################################################
	###The last chance to be put together
	foreach my $numb (keys %temp_overlap){
		foreach my $old_protein_region (keys %{$temp_overlap{$numb}}){
			my @average = split (/\,/, $temp_score{$numb}{$old_protein_region});
			my $average = 0;
			foreach (@average){
				$average += $_;
			}
			$average = $average/(scalar @average);
			print "$scaffold_and_gene\t$old_protein_region\t$temp_overlap{$numb}{$old_protein_region}\t$average\t$temp_length{$numb}{$old_protein_region}\n";
		}
	}
	##############################################################
	##############################################################
}
