# Supplementary material for: Autopolyploidy genome duplication preserves other ancient genome duplications in Atlantic salmon (Salmo salar)
Source: PLoS One. 2017 Feb 27;12(2):e0173053. doi: 10.1371/journal.pone.0173053 (PMC5328387; doi:10.1371/journal.pone.0173053)
Supplement: S1 Appendix — These are the compressed scripts used to analyze the genome of several vertebrate species. (GZ) [file pone.0173053.s003.gz › Final_Scripts/3R_4R_Counting_new.pl]

#!/usr/bin/perl   
 use strict;    
 use warnings;

########################################################
########################################################
###Opens protein GFF3 file
###Suggested values for 4R: 10 3 10 8
###Suggested values for 3R: 10 1 10 8
$| = 1;
open (IN, "<$ARGV[0]") || die "Can't open gff3 file\n";
my %chromosome_info = ();  ###Chromosome => start => target_range => gene;
my %group_info = ();       ###Chromosome => start => gene => group
my %gene_info = ();        ###gene => chrom => start => end
my %final_gene_list = ();  ### 4R or 3R => chrom => region => genes 
my %list_homeologous_genes = (); ### chrom_1 \t region => chrom_2 \t region => gene_list (comma seperated)
while (<IN>){
#ccf1000000001_0-0_ssa01	custom	gene	18237881	18248071	.	-	.	ID=SLC22A7B_1;Name=SLC22A7B;Target=SLC22A7B 1 200;Note=0.569883333333333,0.891941391941392,104061
#ccf1000000001_0-0_ssa01	custom	exon	18247694	18248071	.	-	.	Parent=SLC22A7B_1
#ccf1000000001_0-0_ssa01	custom	exon	18242643	18242801	.	-	.	Parent=SLC22A7B_1
#ccf1000000001_0-0_ssa01	custom	exon	18242066	18242461	.	-	.	Parent=SLC22A7B_1
#ccf1000000001_0-0_ssa01	custom	exon	18239158	18239277	.	-	.	Parent=SLC22A7B_1
#ccf1000000001_0-0_ssa01	custom	exon	18238671	18238883	.	-	.	Parent=SLC22A7B_1
#ccf1000000001_0-0_ssa01	custom	exon	18237881	18238264	.	-	.	Parent=SLC22A7B_1
#ccf1000000001_0-0_ssa01	custom	gene	18250320	18264907	.	-	.	ID=SLC22A7B_2;Name=SLC22A7B;Target=SLC22A7B 2 250;Note=0.624171428571429,0.858974358974359,104062
#ccf1000000001_0-0_ssa01	custom	exon	18264521	18264907	.	-	.	Parent=SLC22A7B_2
#ccf1000000001_0-0_ssa01	custom	exon	18264300	18264419	.	-	.	Parent=SLC22A7B_2
#ccf1000000001_0-0_ssa01	custom	exon	18252950	18253141	.	-	.	Parent=SLC22A7B_2
#ccf1000000001_0-0_ssa01	custom	exon	18252540	18252665	.	-	.	Parent=SLC22A7B_2
#ccf1000000001_0-0_ssa01	custom	exon	18251158	18251403	.	-	.	Parent=SLC22A7B_2
#ccf1000000001_0-0_ssa01	custom	exon	18250861	18250968	.	-	.	Parent=SLC22A7B_2
#ccf1000000001_0-0_ssa01	custom	exon	18250320	18250547	.	-	.	Parent=SLC22A7B_2
	chomp $_;
	if ($_ =~ /ID=/){
		my @line = split (/\t/, $_);
		my @genomic_range = ($line[3], $line[4]);
		my $gene = substr($line[8], 3, index ($line[8], ";") - 3);
		my $gene_sub = substr($line[8], 3, rindex ($line[8], "_") - 3);
		my $group = substr($line[8], rindex($line[8], ",") + 1);
		if (exists $chromosome_info{$line[0]}{$line[3]}{"$line[3]\t$line[4]"}){
			$chromosome_info{$line[0]}{$line[3]}{"$line[3]\t$line[4]"} .= ",$gene_sub";			
		}else{ 
			$chromosome_info{$line[0]}{$line[3]}{"$line[3]\t$line[4]"} = "$gene_sub";
		}
		$gene_info{$gene_sub}{$line[0]}{$line[3]} = $line[4];
		$group_info{$line[0]}{$line[3]}{$gene_sub} = $group;
	}
}															
close (IN);
########################################################
########################################################
###Finds homeologous regions by breaking the chromosome up into chunks of X genes, x is defined by user
my %homeologous_regions = (); ###3R or 4R => actual_chromosome => other_chromosome => position (in terms of length) => count
my %homeologous_genes = ();   ###3R or 4R => actual_chromosome => other_chromosome => position => genes in common
&homeologous($ARGV[1],$ARGV[2],"4R");
&homeologous($ARGV[5],$ARGV[6],"3R");
#################################
#################################
###Then the densities are ordered along a chromosome relative to all other matches
my %density_map = (); ###chromosome => length_position => row_info
my %chrom_synteny = (); ### chromosome => chromosome => 3R (or 4R) => range => count
foreach my $duplication (keys %homeologous_regions){		
	foreach my $chrom (sort keys %{$homeologous_regions{$duplication}}){
		my $max_position = 0;
		foreach my $alt_chrom (sort keys %{$homeologous_regions{$duplication}{$chrom}}){
			my @positions = sort {$b <=> $a} keys %{$homeologous_regions{$duplication}{$chrom}{$alt_chrom}};
			if ($positions[0] > $max_position){
				$max_position = $positions[0];
			}
		}
		my @list_of_positions = (0..$max_position);
		my %list_of_positions = map {$_ => 1} @list_of_positions;
		my %row_2_column = (); ###length_position => chrom x, chrom y,...
		foreach my $alt_chrom (sort keys %{$homeologous_regions{$duplication}{$chrom}}){
			my @positions = sort {$a <=> $b} keys %{$homeologous_regions{$duplication}{$chrom}{$alt_chrom}};
			my %temp_positions = map {$_ => 1} @positions;
			foreach my $position (sort {$a <=> $b} keys %list_of_positions){
				if (exists $temp_positions{$position}){
					##############################################################################################
					##############################################################################################
					###Portion dealing with the duplication
						&boundary($ARGV[10],$duplication,$position,$chrom,$alt_chrom);
					#############################################################################################
				}
			}
		}
	}
}

################################################################################################################
################################################################################################################
############################################
###Overlapping regions are examined for the best one (4R)
	#my %final_synteny = (); ###chrom => alt_chrom => range => gene_list
	#############################################################
	#############################################################
	###Portions dealing with the 4R duplication
	my %final_synteny = %{&regions(\%chrom_synteny,"4R",$ARGV[3],$ARGV[4])};
	foreach my $chrom (keys %final_synteny){
		#print "$chrom\n";
		foreach my $alt_chrom (keys %{$final_synteny{$chrom}}){
			#print "\t$alt_chrom\n";
			if (exists $final_synteny{$alt_chrom}{$chrom}){
			}else{
				delete $final_synteny{$chrom}{$alt_chrom};
			}
			foreach my $range (keys %{$final_synteny{$chrom}{$alt_chrom}}){
				#print "\t\t$range\t$final_synteny{$chrom}{$alt_chrom}{$range}\n";
			}
		}
	}
	#############################################################
	#############################################################
	####Portion removing the 4R duplication for 3R consideration
	foreach my $chrom (keys %final_synteny){
		foreach my $alt_chrom (keys %{$final_synteny{$chrom}}){
			foreach my $range_4 (keys %{$final_synteny{$chrom}{$alt_chrom}}){
				my @range_4 = split (/\t/, $range_4);
				my %range_4 = map {$_ => 1} @range_4;	
				if (exists $chrom_synteny{$chrom}{$alt_chrom}{"3R"}){
					my $number_matches = 0;
					foreach my $range_3 (keys %{$chrom_synteny{$chrom}{$alt_chrom}{"3R"}}){
						my @range_3 = split (/\t/, $range_3);
						my %range_3 = map {$_ => 1}  @range_3;
						foreach my $range (keys %range_4){
							if (exists $range_3{$range}){
								$number_matches ++;
							}
						}
					}
					if (($number_matches /(scalar @range_4)) >= 1){
						delete $chrom_synteny{$chrom}{$alt_chrom}{"3R"};
					}
				}
			}
		}
	}
	my %final_synteny_3R     = %{&regions_3R(\%chrom_synteny,"3R",$ARGV[7],$ARGV[8])};
	#############################################################
	#############################################################

########################################################
########################################################
###This part makes sure that the regions between chromosomes are correctly being compared
	#############################################################
	#############################################################
	###Portion dealing with the 4R duplication
	if ($ARGV[9] eq "4R"){
		&return_regions(\%final_synteny,$ARGV[3],$ARGV[4],"4R");
	}elsif($ARGV[9] eq "3R"){
		&return_regions(\%final_synteny_3R,$ARGV[7],$ARGV[8],"3R");
	}elsif($ARGV[9] eq "list"){
		#my %chromosome_info = ();  ###Chromosome => start => target_range => gene;
		#my %group_info = ();       ###Chromosome => start => gene => group
		&return_regions(\%final_synteny,$ARGV[3],$ARGV[4],"4R");
		&return_regions(\%final_synteny_3R,$ARGV[7],$ARGV[8],"3R");
		my %homeologous_gene_print = (); ##group => 3R or 4R => gene
		foreach my $chrom_1 (keys %list_homeologous_genes){
			my @chrom_1 = split (/\t/, $chrom_1);
			foreach my $chrom_2 (keys %{$list_homeologous_genes{$chrom_1}}){
				my @chrom_2 = split (/\t/, $chrom_2);
				my @gene_list = split (/\,/, $list_homeologous_genes{$chrom_1}{$chrom_2});
				my %group_used = ();
				foreach (@gene_list){
					my @gene_info = split (/\t/, $_);
					if (exists $group_used{$gene_info[1]}){
					}else{
						my $value = 1000;
						if ($gene_info[4] eq "3R"){
							$value = 10;
						}
						###Used to get all links
						#print "$chrom_1[0]\t$gene_info[2]\t$gene_info[3]\t$gene_info[0]\n";
						###Used to get the KaKs eventually
						print "$chrom_1[0]\_$chrom_2[0]\t$chrom_1[0]\t$gene_info[2]\t$gene_info[3]\t$gene_info[4]\_$gene_info[0]\t$value\n";
						###Used to get gene density and general links
						#print "$chrom_1[0]\t$chrom_1[1]\t$chrom_1[2]\t$gene_info[0]\t$gene_info[2]\t$gene_info[3]\t$gene_info[4]\t$chrom_2[0]\t$chrom_2[1]\t$chrom_2[2]\n";
						if (exists $homeologous_gene_print{$gene_info[1]}{$gene_info[4]}){
							$homeologous_gene_print{$gene_info[1]}{$gene_info[4]} .= ",$gene_info[0]\t$chrom_2[0]";
						}else{
							$homeologous_gene_print{$gene_info[1]}{$gene_info[4]} = "$gene_info[0]\t$chrom_2[0]";
						}
						$group_used{$gene_info[1]} = 1;
					}
				}
			}
		}
		my %count_info = (); ### one gene no dup  (no_dup) => count
				     ### 4R only         (4R_only) => count
				     ### 4R with one 3R  (4R_1_3R) => count
				     ### 4R with two 3R  (4R_2_3R) => count
				     ### 4R with more 3R (4R_more) => count
				     ### 3R only         (3R_only) => count
				     ### 3R with two 3R  (3R_2)    => count
				     ### 3R with more 3R (3R_more) => count
				     ### total           (total)   => count 
		#foreach my $chrom (sort keys %chromosome_info){
		#	#print "$chrom\n";
		#	#print "33\n";
		#	my %used_groups = (); ### group => 1
		#	foreach my $start (sort {$a <=> $b} keys %{$chromosome_info{$chrom}}){
		#		foreach my $range (keys %{$chromosome_info{$chrom}{$start}}){
		#			my @genes = split (/\,/, $chromosome_info{$chrom}{$start}{$range});
		#			foreach my $gene (@genes){
		#				my $group = $group_info{$chrom}{$start}{$gene};
		#				if (exists $used_groups{$group}){
		#				}else{
		#					$used_groups{$group} = 1;
		#					my $three_r = "na";
		#					my $four_r = "na";
		#					my @three = ();
		#					my @four  = ();
		#					if (exists $homeologous_gene_print{$group}{"4R"}){
		#						$four_r = $homeologous_gene_print{$group}{"4R"};
		#						@four = split (/\,/, $homeologous_gene_print{$group}{"4R"});
		#					}
		#					if (exists $homeologous_gene_print{$group}{"3R"}){
		#						$three_r = $homeologous_gene_print{$group}{"3R"};
		#						@three = split (/\,/, $homeologous_gene_print{$group}{"3R"});
		#					}
		#					if ($four_r ne "na"){
		#						my @first_4 = split (/\t/, $four[0]);
		#						my $value = substr($first_4[1], 3);
		#						#print "$value\t";
		#					}else{
		#						#print "0\t";
		#					}
		#					if ($three_r ne "na"){
		#						my $max = 3;
		#						foreach (@three){
		#							if ($max > 0){
		#								my @line = split (/\t/, $_);
		#								my $value = substr ($line[1], 3);
		#								#print "$value\t";
		#								$max --;
		#							}
		#						}
		#						while ($max > 0){
		#							#print "0\t";
		#							$max --;
		#						}
		#					}else{
		#						#print "0\t0\t0\t";
		#					}
		#					#print "\n";
		#					if ($four_r ne "na"){
		#						if ($three_r ne "na"){
		#							my @three_r = split (/\,/, $three_r);
		#							if (scalar @three_r > 2){
		#								$count_info{"4R_more"} ++;
		#								#print "0.5\t3\n";
		#							}elsif(scalar @three_r == 2){
		#								$count_info{"4R_2_3R"} ++;
		#								#print "0.5\t2\n";
		#							}else{
		#								$count_info{"4R_1_3R"} ++;
		#								#print "0.5\t1\n";
		#							}
		#						}else{
		#							$count_info{"4R_only"} ++;
		#							#print "0.5\t0\n";
		#						}
		#					}else{
		#
		#						if ($three_r ne "na"){
		#							my @three_r = split (/\,/, $three_r);
		#							if (scalar @three_r > 2){
		#								$count_info{"3R_more"} ++;
		#								#print "0\t3\n";
		#							}elsif(scalar @three_r == 2){
		#								$count_info{"3R_2"} ++;
		#								#print "0\t2\n";
		#							}else{
		#								$count_info{"3R_only"} ++;
		#								#print "0\t1\n";
		#							}
		#						}else{
		#							$count_info{"no_dup"} ++;
		#							#print "0\t0\n";	
		#						}
		#					}
		#					$count_info{"total"} ++;
		#					#print "\t$group\t$gene\t$four_r\t$three_r\n";
		#				}	
		#			} 
		#		}
		#	}
		#}
		#############################################
		###Print Number of 3R and 4R genes
		#foreach my $dup_type (keys %count_info){
		#	print "$dup_type\t$count_info{$dup_type}\n";
		#}
	}

#######################################################################################################################################################################################
#######################################################################################################################################################################################
###Subroutines
######################################################
######################################################
sub homeologous {
	my %density_info = ();        ###other_chromosome => count
	my %density_genes = ();	      ###other_chromosome => gene list
	my $length = $_[0];
	my $density = $_[1];
	my $duplication = $_[2];
	################################
	################################
	###First the density of genes is found within user defined lengths of genes
	foreach my $chrom (sort keys %chromosome_info){
		my $temp_length = $length;
		my $length_position = 0;
		%density_info = ();
		%density_genes = ();
		foreach my $start (sort {$a <=> $b} keys %{$chromosome_info{$chrom}}){
			if ($temp_length == 0){
				foreach my $alternative_chromosome (keys %density_info){
					##################################################################
					###remove redundant gene calls
					my @gene_list = split (/\,/, $density_genes{$alternative_chromosome});
					my @new_gene_list = ();
					my %group_used = ();  ###group => 1;
					foreach (@gene_list){
						my @gene_position = split (/\t/, $_);
						if (exists $group_info{$gene_position[0]}{$gene_position[1]}{$gene_position[2]}){
							my $group = $group_info{$gene_position[0]}{$gene_position[1]}{$gene_position[2]};
							if (exists $group_used{$group}){
							}else{
								push (@new_gene_list, $_);
								$group_used{$group} = 1;
							}
						}

					}
					$density_info{$alternative_chromosome} = scalar @new_gene_list;
					$density_genes{$alternative_chromosome} = join (",", @new_gene_list);
					if ($density_info{$alternative_chromosome} >= $density){
						$homeologous_regions{$duplication}{$chrom}{$alternative_chromosome}{$length_position} = $density_info{$alternative_chromosome};
						$homeologous_genes{$duplication}{$chrom}{$alternative_chromosome}{$length_position} = $density_genes{$alternative_chromosome};
					}
					##################################################################
				}
				$length_position ++;
				$temp_length = $length;
				%density_info = ();
				%density_genes = ();
			}
			foreach my $region (keys %{$chromosome_info{$chrom}{$start}}){
					my @gene_subs = split (/\,/, $chromosome_info{$chrom}{$start}{$region});
					my %single_counter = (); ###chromosome => count
					foreach (@gene_subs){
						my @alternative_chromosomes = keys %{$gene_info{$_}};
						if (scalar @alternative_chromosomes < 10){
							foreach (@alternative_chromosomes){
								$single_counter{$_} ++;
							}
						}
					}
					foreach my $alternative_chromosome (keys %single_counter){
						$density_info{$alternative_chromosome} ++;
						my @gene_names = split (/\,/, $chromosome_info{$chrom}{$start}{$region});
						foreach (@gene_names){
							if (exists $density_genes{$alternative_chromosome}){
								$density_genes{$alternative_chromosome} .= ",$chrom\t$start\t$_";
							}else{
								$density_genes{$alternative_chromosome} = "$chrom\t$start\t$_";
							}
						}
					}
			}
			$temp_length --;
		}
	}
}
######################################################
######################################################
###Subroutine defining the boundary of regions, the 4R should have stricter boundaries probably
sub boundary {
	my $distance_boundary = $_[0];
	my $duplication = $_[1];
	my $position = $_[2];
	my $chrom = $_[3];
	my $alt_chrom = $_[4];
	my $new_range_bin = 0;
	my $add_range = "na";
	foreach my $range (keys %{$chrom_synteny{$chrom}{$alt_chrom}{$duplication}}){
		my @range = split (/\t/, $range);
		if ($range[-1] + $distance_boundary > $position){ ###Controls boundaries between chromosomal rearangements
			$new_range_bin = 1;
			$add_range = $range;
		}
	}
	if ($new_range_bin == 1){
		my @new_range = split (/\t/, $add_range);
		push (@new_range, $position);
		my $new_range = join ("\t", @new_range);
		$chrom_synteny{$chrom}{$alt_chrom}{$duplication}{$new_range} = $homeologous_regions{$duplication}{$chrom}{$alt_chrom}{$position} + $chrom_synteny{$chrom}{$alt_chrom}{$duplication}{$add_range};
		delete $chrom_synteny{$chrom}{$alt_chrom}{$duplication}{$add_range};
	}else{
		$chrom_synteny{$chrom}{$alt_chrom}{$duplication}{$position} = $homeologous_regions{$duplication}{$chrom}{$alt_chrom}{$position};
	}
}
##################################################
##################################################
###Subroutine removing all but the best regions of genes
sub regions {
	##my %chrom_synteny = (); ### chromosome => chromosome => 3R (or 4R) => range => count
	my %chrom_synteny = %{$_[0]};
	my $duplication = $_[1];
	my $minimum_gene_number = $_[2];
	my $maximum_overlap = $_[3];
	my %final_regions = (); ###chrom => alt_chrom => range => gene_list
	foreach my $chrom (sort keys %chrom_synteny){
		my %synteny_stretch = (); ### range (0,1,2,3) => chrom1\tgene count, chrom2\t gene count, ...
		foreach my $alt_chrom (sort keys %{$chrom_synteny{$chrom}}){
			if ($alt_chrom ne $chrom){
				foreach my $range (keys %{$chrom_synteny{$chrom}{$alt_chrom}{$duplication}}){
					my @range = split (/\t/, $range);
					if (exists $synteny_stretch{$range}){
						$synteny_stretch{$range} .= ",$alt_chrom\t$chrom_synteny{$chrom}{$alt_chrom}{$duplication}{$range}";
					}else{
						$synteny_stretch{$range} = "$alt_chrom\t$chrom_synteny{$chrom}{$alt_chrom}{$duplication}{$range}";
					} 
				}
			}
		}
		foreach my $range_1 (keys %synteny_stretch){
			my @range_1 = split (/\t/, $range_1);
			foreach my $range_2 (keys %synteny_stretch){
				if (exists $synteny_stretch{$range_1}){
				}else{
					next;
				}
				if ($range_1 ne $range_2){
					my @range_2 = split (/\t/, $range_2);
					my $range_length_1 = $range_1[-1] - $range_1[0] + 1;
					my $range_length_2 = $range_2[-1] - $range_2[0] + 1;
					my @gene_number = split (/\,/, $synteny_stretch{$range_1});
					my @gene_number_1 = split (/\t/, $gene_number[0]);
					@gene_number = split (/\,/, $synteny_stretch{$range_2});
					my @gene_number_2 = split (/\t/, $gene_number[0]);
					my $density_1 = $gene_number_1[1]/$range_length_1;
					my $density_2 = $gene_number_2[1]/$range_length_2;
					if ($range_1[0] > $range_2[0] and $range_1[-1] < $range_2[-1]){   ###Range_1 is within Range_2
						if ($density_2 > $density_1){
							delete $synteny_stretch{$range_1};
						}	
					}elsif($range_1[0] >= $range_2[0] and $range_1[0] + $maximum_overlap <= $range_2[-1]){  ##Range_1 overlaps at the end of Range_2
						if ($range_length_2 > $range_length_1){
							if ($density_2 > $density_1){
								delete $synteny_stretch{$range_1};
							}
						}elsif($range_length_2 == $range_length_1){
							my @list_chrom_1 = split (/\,/, $synteny_stretch{$range_1});
							my @list_chrom_2 = split (/\,/, $synteny_stretch{$range_2});
							my $best_1 = 0;
							my $best_2 = 0;
							foreach (@list_chrom_1){
								my @info = split (/\t/, $_);
								if ($info[1] > $best_1){
									$best_1 = $info[1];
								}
							}
							foreach (@list_chrom_2){
								my @info = split (/\t/, $_);
								if ($info[1] > $best_2){
									$best_2 = $info[1];
								}
							}
							if ($best_2 >= $best_1){
								if ($density_2 > $density_1){
									delete $synteny_stretch{$range_1};
								}
							}
						}
						
					}elsif($range_1[-1] - $maximum_overlap >= $range_2[0] and $range_1[-1] <= $range_2[-1]){##Range_1 overlaps at the beginning of Range_2
						if ($range_length_2 > $range_length_1){
							if ($density_2 > $density_1){
								delete $synteny_stretch{$range_1};
							}
						}elsif($range_length_2 == $range_length_1){
							my @list_chrom_1 = split (/\,/, $synteny_stretch{$range_1});
							my @list_chrom_2 = split (/\,/, $synteny_stretch{$range_2});
							my $best_1 = 0;
							my $best_2 = 0;
							foreach (@list_chrom_1){
								my @info = split (/\t/, $_);
								if ($info[1] > $best_1){
									$best_1 = $info[1];
								}
							}
							foreach (@list_chrom_2){
								my @info = split (/\t/, $_);
								if ($info[1] > $best_2){
									$best_2 = $info[1];
								}
							}
							if ($best_2 >= $best_1){
								if ($density_2 > $density_1){
									delete $synteny_stretch{$range_1};
								}
							}
						}			
					}elsif($range_1[0] >= $range_2[0] and $range_1[-1] <= $range_2[-1]){ ##Range_2 is within Range_1
					}
				}
			}
		}
		################################################################
		###After the 3R overlapping regions are removed, the ranges are formated to only include those with more than a user specified value	
		my %synteny = (); ### range_start => range => $chrom
		foreach my $range_1 (keys %synteny_stretch){
			my @list_of_chrom = split (/\,/, $synteny_stretch{$range_1});
			my $gene_count = 0;
			my @chroms = ();
			foreach (@list_of_chrom){
				my @info = split (/\t/, $_);
				if ($info[1] > $gene_count){
					@chroms = ();
					$gene_count = $info[1];
					push (@chroms, $info[0]);
				}elsif($info[1] == $gene_count){
					push (@chroms, $info[0]);
				}
			}
			if ($gene_count > $minimum_gene_number){	####!!!! The minimum number of genes that the ranges must share
				my @range_1 = split (/\t/, $range_1);
				$synteny{$range_1[0]}{$range_1} = "@chroms";
			}
		}
		foreach my $start (sort {$a <=> $b} keys %synteny){
			foreach my $range (keys %{$synteny{$start}}){
				my @range = split (/\t/, $range);
				###my %homeologous_genes = ();   ###actual_chromosome => other_chromosome => position => genes in common
				foreach (@range){
					if (exists $homeologous_genes{$duplication}{$chrom}{$synteny{$start}{$range}}{$_}){
						if (exists $final_regions{$chrom}{$synteny{$start}{$range}}{$range}){
							$final_regions{$chrom}{$synteny{$start}{$range}}{$range} .= ",$homeologous_genes{$duplication}{$chrom}{$synteny{$start}{$range}}{$_}";
						}else{
							$final_regions{$chrom}{$synteny{$start}{$range}}{$range} = $homeologous_genes{$duplication}{$chrom}{$synteny{$start}{$range}}{$_};
						}
					}	
				}
			}
		}
	}
	return (\%final_regions);
} 
##################################################
##################################################
###Subroutine removing all but the best regions of genes
sub regions_3R {
	##my %chrom_synteny = (); ### chromosome => chromosome => 3R (or 4R) => range => count
	my %chrom_synteny = %{$_[0]};
	my $duplication = $_[1];
	my $minimum_gene_number = $_[2];
	my %final_regions = (); ###chrom => alt_chrom => range => gene_list
	foreach my $chrom (sort keys %chrom_synteny){
		my %synteny_stretch = (); ### range (0,1,2,3) => chrom1\tgene count, chrom2\t gene count, ...
		foreach my $alt_chrom (sort keys %{$chrom_synteny{$chrom}}){
			if ($alt_chrom ne $chrom){
				foreach my $range (keys %{$chrom_synteny{$chrom}{$alt_chrom}{$duplication}}){
					my @range = split (/\t/, $range);
					if (exists $synteny_stretch{$range}){
						$synteny_stretch{$range} .= ",$alt_chrom\t$chrom_synteny{$chrom}{$alt_chrom}{$duplication}{$range}";
					}else{
						$synteny_stretch{$range} = "$alt_chrom\t$chrom_synteny{$chrom}{$alt_chrom}{$duplication}{$range}";
					} 
				}
			}
		}
		################################################################
		###The ranges are formated to only include those with more than a user specified value	
		my %synteny = (); ### range_start => range => $chrom
		foreach my $range_1 (keys %synteny_stretch){
			my @list_of_chrom = split (/\,/, $synteny_stretch{$range_1});
			my $gene_count = 0;
			my @chroms = ();
			foreach (@list_of_chrom){
				my @info = split (/\t/, $_);
				if ($info[1] > $gene_count){
					@chroms = ();
					$gene_count = $info[1];
					push (@chroms, $info[0]);
				}elsif($info[1] == $gene_count){
					push (@chroms, $info[0]);
				}
			}
			if ($gene_count > $minimum_gene_number){	####!!!! The minimum number of genes that the ranges must share
				my @range_1 = split (/\t/, $range_1);
				$synteny{$range_1[0]}{$range_1} = "@chroms";
			}
		}
		foreach my $start (sort {$a <=> $b} keys %synteny){
			foreach my $range (keys %{$synteny{$start}}){
				my @range = split (/\t/, $range);
				###my %homeologous_genes = ();   ###actual_chromosome => other_chromosome => position => genes in common
				foreach (@range){
					if (exists $homeologous_genes{$duplication}{$chrom}{$synteny{$start}{$range}}{$_}){
						if (exists $final_regions{$chrom}{$synteny{$start}{$range}}{$range}){
							$final_regions{$chrom}{$synteny{$start}{$range}}{$range} .= ",$homeologous_genes{$duplication}{$chrom}{$synteny{$start}{$range}}{$_}";
						}else{
							$final_regions{$chrom}{$synteny{$start}{$range}}{$range} = $homeologous_genes{$duplication}{$chrom}{$synteny{$start}{$range}}{$_};
						}
					}	
				}
			}
		}
	}
	return (\%final_regions);
} 
sub return_regions {
	#my %final_synteny = (); ###chrom => alt_chrom => range => gene_list
	my %final_synteny = %{$_[0]};
	my %already_examined = (); ### chrom_1 \t chrom_2 = 1;
	my $minimum_gene_number = $_[1];
	my $allowed_distance = $_[2];
	my $duplication = $_[3]; 
	my $range_top = 3;
	if ($duplication eq "3R"){
		$range_top = 4;
	}
	foreach my $chrom (keys %final_synteny){
		foreach my $alt_chrom (keys %{$final_synteny{$chrom}}){
			if (exists $already_examined{"$chrom\t$alt_chrom"}){
			}else{
				my %overlapping_genes = (); ### gene => range1 => count
				foreach my $range (keys %{$final_synteny{$chrom}{$alt_chrom}}){
					my @gene_list = split (/\,/, $final_synteny{$chrom}{$alt_chrom}{$range});
					foreach (@gene_list){
						my @gene = split (/\t/, $_);
						$overlapping_genes{$gene[2]}{$range} ++;
					}
				}
				if (exists $final_synteny{$alt_chrom}{$chrom}){
					foreach my $range (keys %{$final_synteny{$alt_chrom}{$chrom}}){
						my @gene_list = split (/\,/, $final_synteny{$alt_chrom}{$chrom}{$range});
						foreach (@gene_list){
							my @gene = split (/\t/, $_);
							$overlapping_genes{$gene[2]}{$range} ++;
						}
					}
				}
				my %range_counts = (); ### range1 \t range 2 => count
				foreach my $genes (keys %overlapping_genes){
					my @range = sort keys %{$overlapping_genes{$genes}};
					if (scalar @range > 1 and scalar @range < $range_top){
						my $sorted_ranges = join (",", @range);
						$range_counts{$sorted_ranges} ++;
					}
				}
				#######################################
				### The number of genes per regions have been found, a region may have multiple regions if they don't overlap
				my %best_matches = (); ###region => matching region => score
				foreach my $range (keys %range_counts){
					my @ranges = split (/\,/, $range);
					$best_matches{$ranges[0]}{$ranges[1]} = $range_counts{$range};
				}
				foreach my $range_1 (keys %best_matches){
					my $chrom_1  = $chrom;
					if (exists $final_synteny{$alt_chrom}{$chrom}{$range_1}){
						$chrom_1 = $alt_chrom;
					}
					foreach my $range_2 (keys %{$best_matches{$range_1}}){
						my $chrom_2  = $chrom;
						if (exists $final_synteny{$alt_chrom}{$chrom}{$range_2}){
							$chrom_2 = $alt_chrom;
						}
						if ($best_matches{$range_1}{$range_2} > $minimum_gene_number){
							##################################
							### The region for each of these major regions is now returned and overlapping genes are found
							#my %final_synteny = (); ###chrom => alt_chrom => range => gene_list
							my @range_1_genes = split (/\,/, $final_synteny{$chrom_1}{$chrom_2}{$range_1});
							my @range_2_genes = split (/\,/, $final_synteny{$chrom_2}{$chrom_1}{$range_2});
							my @matching_positions = (); ###position_1, ...
							my %common = (); ###gene => count
							my %temp_common = ();
							foreach (@range_1_genes){
								my @start_position = split (/\t/, $_);
								if (exists $temp_common{$start_position[2]}){
									delete $common{$start_position[2]};
								}else{
									$common{$start_position[2]} = 1;
									$temp_common{$start_position[2]} = 1;
								}				
							}
							%temp_common = ();
							foreach (@range_2_genes){
								my @start_position = split (/\t/, $_);
								if (exists $temp_common{$start_position[2]}){
									delete $common{$start_position[2]};
								}else{
									if (exists $common{$start_position[2]}){
										$common{$start_position[2]} = 2;
										$temp_common{$start_position[2]} = 1;
									}
								}
							} 
							my @new_range_1_genes = ();
							my @new_range_2_genes = ();
							foreach (@range_1_genes){
								my @start_position = split (/\t/, $_);
								if (exists $common{$start_position[2]}){
									if ($common{$start_position[2]} == 2){
										push (@new_range_1_genes, $_);
									}
								}	
							}
							foreach (@range_2_genes){
								my @start_position = split (/\t/, $_);
								if (exists $common{$start_position[2]}){
									if ($common{$start_position[2]} == 2){
										push (@new_range_2_genes, $_);
									}	
								}
							}
							@range_1_genes = @new_range_1_genes;
							@range_2_genes = @new_range_2_genes;
							##########################################
							###The first region is defined
							foreach (@range_1_genes){
								my @start_position = split (/\t/, $_);
								push (@matching_positions, $start_position[1]);
							}
							#my ($matching_positions, $range_1_genes = &depricated(\@matching_positions, \@range_1_genes);
							my @first_range = ($matching_positions[0], $matching_positions[-1]);
							###########################################
							###########################################
							###Now the second region
							@matching_positions = ();				
							foreach (@range_2_genes){
								my @start_position = split (/\t/, $_);
								push (@matching_positions, $start_position[1]);
							}
							#my ($matching_positions, $range_1_genes = &depricated(\@matching_positions, \@range_1_genes);
							my @second_range = ($matching_positions[0], $matching_positions[-1]);
							##########################################
							#if ($chrom_1 eq "ssa02" or $chrom_1 eq "ssa05" or $chrom_1 eq "ssa14" or $chrom_1 eq "ssa27"){
							#	if ($chrom_2 eq "ssa02" or $chrom_2 eq "ssa05" or $chrom_2 eq "ssa14" or $chrom_2 eq "ssa27"){
									if ($ARGV[9] eq "list"){
										&list(\@first_range, \@second_range, $chrom_1, $chrom_2, $duplication);
									}else{
										print "$chrom_1 $first_range[0] $first_range[1] $chrom_2 $second_range[0] $second_range[1]\n";
									}
							#	}
							#}
							@matching_positions = ();
							@first_range = ();
							@second_range = ();
						}
					}
				}
				$already_examined{"$alt_chrom\t$chrom"} = 1;
			
			}
		}
	}
}
###################################################
###This subroutine returns a gene list with all the genes of a chromosome and those shared by 4R and 3R homeologs
sub list {
	##my %final_gene_list = ();  ### 4R or 3R => chrom => region => genes (comma seperated)
	##my %group_info = ();       ###Chromosome => start => gene => group
	##my %chromosome_info = ();  ###Chromosome => start => target_range => gene (comma seperated)
	#my %list_homeologous_genes = (); ### chrom_1 \t region => chrom_2 \t region => gene_list (comma seperated)
	my @first_range = @{$_[0]};
	my @second_range = @{$_[1]};
	my $chrom_1 = $_[2];
	my $chrom_2 = $_[3];
	my $duplication = $_[4];
	my %duplicated_genes = ();  ###gene => 1 or 2
	foreach my $start (sort {$a <=> $b} keys %{$chromosome_info{$chrom_1}}){
		foreach my $range (keys %{$chromosome_info{$chrom_1}{$start}}){
			my @gene_range = split (/\t/, $range);
			if ($gene_range[0] >= $first_range[0] and $gene_range[1] <= $first_range[1]){
				my @genes = split (/\,/, $chromosome_info{$chrom_1}{$start}{$range});
				foreach (@genes){
					$duplicated_genes{$_} = 1;
				}
			}
		}
	}
	foreach my $start (sort {$a <=> $b} keys %{$chromosome_info{$chrom_2}}){
		foreach my $range (keys %{$chromosome_info{$chrom_2}{$start}}){
			my @gene_range = split (/\t/, $range);
			if ($gene_range[0] >= $second_range[0] and $gene_range[1] <= $second_range[1]){
				my @genes = split (/\,/, $chromosome_info{$chrom_2}{$start}{$range});
				foreach (@genes){
					if (exists $duplicated_genes{$_}){
						$duplicated_genes{$_} = 2;
					}
				}
			}
		}
	}
	foreach my $start (sort {$a <=> $b} keys %{$chromosome_info{$chrom_1}}){
		foreach my $range (keys %{$chromosome_info{$chrom_1}{$start}}){
			my @gene_range = split (/\t/, $range);
			if ($gene_range[0] >= $first_range[0] and $gene_range[1] <= $first_range[1]){
				my @genes = split (/\,/, $chromosome_info{$chrom_1}{$start}{$range});
				foreach (@genes){
					if (exists $duplicated_genes{$_}){
						if ($duplicated_genes{$_}  == 2){
							my $group = $group_info{$chrom_1}{$start}{$_};
							if (exists $list_homeologous_genes{"$chrom_1\t$first_range[0]\t$first_range[1]"}{"$chrom_2\t$second_range[0]\t$second_range[1]"}){
								$list_homeologous_genes{"$chrom_1\t$first_range[0]\t$first_range[1]"}{"$chrom_2\t$second_range[0]\t$second_range[1]"} .= ",$_\t$group\t$range\t$duplication";
							}else{
								$list_homeologous_genes{"$chrom_1\t$first_range[0]\t$first_range[1]"}{"$chrom_2\t$second_range[0]\t$second_range[1]"} = "$_\t$group\t$range\t$duplication";
							}	
						}
					}
				}
			}
		}
	} 
	foreach my $start (sort {$a <=> $b} keys %{$chromosome_info{$chrom_2}}){
		foreach my $range (keys %{$chromosome_info{$chrom_2}{$start}}){
			my @gene_range = split (/\t/, $range);
			if ($gene_range[0] >= $second_range[0] and $gene_range[1] <= $second_range[1]){
				my @genes = split (/\,/, $chromosome_info{$chrom_2}{$start}{$range});
				foreach (@genes){
					if (exists $duplicated_genes{$_}){
						if ($duplicated_genes{$_}  == 2){
							my $group = $group_info{$chrom_2}{$start}{$_};
							if (exists $list_homeologous_genes{"$chrom_2\t$second_range[0]\t$second_range[1]"}{"$chrom_1\t$first_range[0]\t$first_range[1]"}){
								$list_homeologous_genes{"$chrom_2\t$second_range[0]\t$second_range[1]"}{"$chrom_1\t$first_range[0]\t$first_range[1]"} .= ",$_\t$group\t$range\t$duplication";
							}else{
								$list_homeologous_genes{"$chrom_2\t$second_range[0]\t$second_range[1]"}{"$chrom_1\t$first_range[0]\t$first_range[1]"} = "$_\t$group\t$range\t$duplication";
							}	
						}
					}
				}
			}
		}
	} 
}
