# Supplementary material for: Autopolyploidy genome duplication preserves other ancient genome duplications in Atlantic salmon (Salmo salar)
Source: PLoS One. 2017 Feb 27;12(2):e0173053. doi: 10.1371/journal.pone.0173053 (PMC5328387; doi:10.1371/journal.pone.0173053)
Supplement: S1 Appendix — These are the compressed scripts used to analyze the genome of several vertebrate species. (GZ) [file pone.0173053.s003.gz › Final_Scripts/Final_Readme.txt]

#########################################################
###Introduction##########################################

	This Readme file describes what was done to identify gene models and homeologous regions for the following manuscript: 
		Autopolyploidy Genome Duplication Preserves Other Ancient Genome Duplications in Atlantic Salmon (Salmo salar).
	If you have questions, please send them to kris.christensen@wsu.edu 

#########################################################
###Database Creation#####################################

	Gene Databases (Protein) were renamed and redundant and partial sequences were removed using Fasta_Manipulation.pl
	This script will only work on fasta files with the following format
		#>lcl|NM_205717.2_cdsid_NP_991280.1 [gene=slc31a1] [protein=high affinity copper uptake protein 1] [protein_id=NP_991280.1] [location=132..698]
		#MDSSHSHHHVEETTMPSPASGDHGGHLTTTGNGHGDHMMMMQMTFYFGYKNVELLFAGLVINTPGEMAGA
		#CIGVFLLAVLYEGLKIGREVLLRRNQVNVRYNSMPVPGSDGTVLMETHKTVGQRMLSMAHFLQTLLHIIQ
		#VVVSYFLMLVFMTYNGYLCIAVAAGAGLGYFLFSWKKAVVVDITEHCH

	Usage: perl Fasta_Manipulation.pl <file_location/file_name>

#########################################################
###Alignments############################################

	The Protein Database was aligned to the various genomes using Blastx -evalue 0.0001 
	and allowing low-complexity regions the output was "-outfmt '6 qseqid sseqid pident length qstart qend sstart send evalue frames'"

	Concatenate files if alignments were done in batches

#########################################################
###Gene Modeling#########################################

	Alignments are then analyzed by four scripts to create gene models in .gff3 format

		*Protein_Only_1.pl -- For all the alignments, if there are overlapping regions, then only the best is retained
			##Usage: perl Protein_Only_1.pl <file_location/alignment_file> > output_file
		*Protein_Only_2.pl -- Brings together alignments if they are within 50000 nucleotides of each other.
			First, the protein portion of the alignments is ordered
			If two protein alignments are within 50000 nucleotides and they are within 300 Amino Acids of each other and they don't overlap by more than 40 AA
			then they are brought together.  This is done for all of the protein alignments between one protein and one scaffold.
			##Usage: perl Protein_Only_2.pl <file_location/file_from_previous_script> > output_file
		*Protein_Only_Filter.pl -- The combined protein alignments are then given a score, the best score is reported for a segment of the genome.
			The score is the product of the percent length of the protein that aligned and the percent identity (range: 0-1)
			The best score of a segment of the genome if it passes a threshold of 0.3
			Alternative scores within 0.05 of the best score are also reported
			##Usage: perl Protein_Only_Filter.pl <file_location/renamed_gene_database_fasta_file> <file_location/file_from_previous_script> > output_file
		*GFF3_creation.pl -- uses the alignment file and the file created by the Protein_Only_Filter.pl script to create a gff3 file with gene and exons identified
			##Usage: perl GFF3_creation.pl <file_location/file_from_previous_script> <file_location/file_output_from_protein_only_1.pl> > output_gff3_file
			##View:  You can use IGV from the Broad Institute to visualize (must have genome as well)

#########################################################
###Homeologous Region Detection##########################
	Various Scripts were used for defining the homeologous regions

		###Get homeologous gene list (all genes that are paralogous, not just those in homeologous regions) output is .gff3
		perl homeologous_regions.pl ./Species/Chimpanzee/gff3/Zebrafish_Proteins_NCBI_vs_Chimpanzee_Genome_Ensembl_All_Chr.gff3 >
		./Ka_Ks_files/Homeologous_GFF3/Zebrafish_Proteins_NCBI_vs_Chimpanzee_Genome_Ensembl_All_Homeologous_Regions.gff3

		###Get PnPs values for the gene list (all genes that are paralogous, not just those in homeologous regions)
		###This script likely needs to be modified based on location of various programs and has dependencies on SNAP and Blast
		perl Homeologous_regions_analysis_version_1.2.pl -gff ../../Species/Zebrafish_Genome/gff3/NCBI/
		Zebrafish_Proteins_NCBI_vs_Zebrafish_Genome_Ensembl_All_Chr.gff3 -hom ../Homeologous_GFF3/Homeologous_Regions_Zebrafish_Zebrafish_Genome.gff3 
		-fasta ../../Species/Zebrafish_Genome/Zebrafish_Genome_rn.fasta -protein ../../Protein_Databases/Zebrafish_Databases/Zebrafish_NCBI_Protein_renamed_unique.fasta 
		-out Zebrafish_NCBI_Proteins_vs_Zebrafish_Genome_Homeologous_region_analysis_version_1.2.txt

		###This script can return several types of information.  It can return information about the gene density and average ps values for each homeologous region, return a circos plot,
		or it can return a deeper analysis
		perl Duplication_Reduction.pl -gff ./Species/Chimpanzee/gff3/Zebrafish_Proteins_NCBI_vs_Chimpanzee_Genome_Ensembl_All_Chr.gff3 
		-pnps ./Ka_Ks_files/SNAP_Results/Zebrafish_NCBI_Proteins_vs_Chimpanzee_Genome_Homeologous_region_analysis_version_1.2.txt -rb 5 -nr 10 -list no 
		-lp 0 -hp 1 -cir no > ./Re_Analysis/Chimpanzee_Homeologous_regions.txt
			Command-line arguments
			-gff  (gff file created in gene modeling)
			-pnps (file created by the Homeologous_regions_analysis_version_1.2.pl)
			-list returns a list of homeologous genes [default:no option:yes]
			-cir  returns a file to be used with the circos software [default:no option:yes]
			-dp   ruturns a file with a deeper analysis
			-rl   (region length) the number of genes to scan at a time [default: 10]
			-rb   (region boundary) defines the homeologous region boundary [default: 10]
			-rd   (region density) defines the required density of homeologous genes in a region [default: 1]
			-nr   (number of genes) the minimum number of homeologous genes for a region to be returned [default: 4]
			-hp   (high_ps) If you want to only report homeologous genes with certain ps scores [default: 1, option 0-1]
			-lp   (low_ps) If you want to only report homeologous genes with certain ps scores [default: 0, option 0-1]
			
		###This script is an older version of the Duplication_Reduction.pl but might still be useful
		The script 3R_4R_Counting_new.pl can be used to create files used to create circos plots of the 3R or 4R genome duplication.  It may also be used to produce a list of genes
		along a chromosome for 3R or 4R genome duplications
			##Usage: perl 3R_4R_Counting_new.pl <GFF3_File> 10 3 10 8 10 1 10 8 3R 10 > output_file
			##View: Need to use circos software
			##What the numbers mean
				1st:  The number of genes used to scan for the 4R genome duplication.  In this length of genes the density is returned (e.g. in 10 genes how many are shared?)
				      This would be considered something like the scanning unit.
				2nd:  The minimum number of genes that must be shared in the length (e.g. 3 genes are shared in 10 genes)
				Note: These first two numbers are used to look for micro synteny
				3rd:  Only regions with more than this number are returned
				4th:  This number isn't used anymore
				5th:  Similar to the 1st number except for 3R
				6th:  Similar to the 2nd number except for 3R
				7th:  Similar to the 3rd number
				8th:  This number isn't used anymore
				9th:  Returns the values for the 3R, 4R, or list depending on which is specified
				10th: The number of units to look at to define a homeologous region.  
				If this number of units on the ends does not pass the density threshold the outer boundary of the region is defined.  
				If there are units on the ends that are as dense as the threshold, they are added until none of the units do.

#########################################################
###Oxford Grid###########################################
	An oxford grid was created from the gene models .gff3 file and another file with chromosomal length information (another gff3 file: example format below) 
	using the Oxford_Grid.pl script
		
		###Gene model information

		ssa01	custom	gene	71510308	71520498	.	-	.	ID=SLC22A7B_1;Name=SLC22A7B;Target=SLC22A7B 1 523;Note=0.569883333333333,0.891941391941392,103254
		ssa01	custom	exon	71520121	71520498	.	-	.	Parent=SLC22A7B_1;Note=1 127
		ssa01	custom	exon	71515070	71515228	.	-	.	Parent=SLC22A7B_1;Note=161 213
		ssa01	custom	exon	71514493	71514888	.	-	.	Parent=SLC22A7B_1;Note=215 311

		###Chromosome length information (created manually)
		ssa01	.	chromosome	1	158994227	.	+	.	Name=Chromosome_01
		ssa02	.	chromosome	1	72887027	.	+	.	Name=Chromosome_02

########################################################
###Synteny##############################################
	To identify syntenic regions between organisms

		Two GFF3 files can be used to identify syntenic regions between different organisms (or within an organism) using the syntenic_regions.pl script.
		##Usage: perl syntenic_regions.pl <gff3_file_from_organism_1> <gff3_file_from_organism_2> > output_seg_file
		##View: You can use IGV
