# Supplementary material for: Autopolyploidy genome duplication preserves other ancient genome duplications in Atlantic salmon (Salmo salar)
Source: PLoS One. 2017 Feb 27;12(2):e0173053. doi: 10.1371/journal.pone.0173053 (PMC5328387; doi:10.1371/journal.pone.0173053)
Supplement: S1 Appendix — These are the compressed scripts used to analyze the genome of several vertebrate species. (GZ) [file pone.0173053.s003.gz › Final_Scripts/syntenic_regions.pl]

#!/usr/bin/perl   
 use strict;    
 use warnings;

########################################################
########################################################
###Opens protein GFF3 file
$| = 1;
open (IN, "<$ARGV[0]") || die "Can't open gff3 file\n";
my %gene_info = (); ### gene_sub_name => chrom1 \t range, chrom2 \t range
while (<IN>){
#ccf1000000001_0-0_ssa01	custom	gene	18237881	18248071	.	-	.	ID=SLC22A7B_1;Name=SLC22A7B;Target=SLC22A7B 1 200;Note=0.569883333333333,0.891941391941392,104061
#ccf1000000001_0-0_ssa01	custom	exon	18247694	18248071	.	-	.	Parent=SLC22A7B_1
#ccf1000000001_0-0_ssa01	custom	exon	18242643	18242801	.	-	.	Parent=SLC22A7B_1
#ccf1000000001_0-0_ssa01	custom	exon	18242066	18242461	.	-	.	Parent=SLC22A7B_1
#ccf1000000001_0-0_ssa01	custom	exon	18239158	18239277	.	-	.	Parent=SLC22A7B_1
#ccf1000000001_0-0_ssa01	custom	exon	18238671	18238883	.	-	.	Parent=SLC22A7B_1
#ccf1000000001_0-0_ssa01	custom	exon	18237881	18238264	.	-	.	Parent=SLC22A7B_1
	chomp $_;
	my @line = split (/\t/, $_);
	if ($line[2] eq "gene"){
		my @genomic_range = ($line[3], $line[4]);
		my $gene = substr($line[8], 3, index ($line[8], "_") - 3);
		my $gene_full = substr($line[8], 3, index ($line[8], ";") - 3);
		if (exists $gene_info{$gene}){
			$gene_info{$gene} .= ",$line[0]\t$genomic_range[0]\t$genomic_range[1]\t$gene_full";
		}else{
			$gene_info{$gene} = "$line[0]\t$genomic_range[0]\t$genomic_range[1]\t$gene_full";
		}
	}
}															
close (IN);
########################################################
########################################################
###Opens second protein GFF3 file
open (IN, "<$ARGV[1]") || die "Can't open second gff3 file\n";
while (<IN>){
#ccf1000000001_0-0_ssa01	custom	gene	18237881	18248071	.	-	.	ID=SLC22A7B_1;Name=SLC22A7B;Target=SLC22A7B 1 200;Note=0.569883333333333,0.891941391941392,104061
#ccf1000000001_0-0_ssa01	custom	exon	18247694	18248071	.	-	.	Parent=SLC22A7B_1
#ccf1000000001_0-0_ssa01	custom	exon	18242643	18242801	.	-	.	Parent=SLC22A7B_1
#ccf1000000001_0-0_ssa01	custom	exon	18242066	18242461	.	-	.	Parent=SLC22A7B_1
#ccf1000000001_0-0_ssa01	custom	exon	18239158	18239277	.	-	.	Parent=SLC22A7B_1
#ccf1000000001_0-0_ssa01	custom	exon	18238671	18238883	.	-	.	Parent=SLC22A7B_1
#ccf1000000001_0-0_ssa01	custom	exon	18237881	18238264	.	-	.	Parent=SLC22A7B_1
#ccf1000000001_0-0_ssa01	custom	gene	18250320	18264907	.	-	.	ID=SLC22A7B_2;Name=SLC22A7B;Target=SLC22A7B 2 
	chomp $_;
	my @line = split (/\t/, $_);
	if ($line[2] eq "gene"){
		my @genomic_range = ($line[3], $line[4]);
		my $gene = substr($line[8], 3, index ($line[8], "_") - 3);
		my $gene_full = substr($line[8], 3, index ($line[8], ";") - 3);
		if (exists $gene_info{$gene}){
			$gene_info{$gene} .= ",$line[0]\t$genomic_range[0]\t$genomic_range[1]\t$gene_full";
		}else{
			$gene_info{$gene} = "$line[0]\t$genomic_range[0]\t$genomic_range[1]\t$gene_full";
		}
	}
}															
close (IN);
########################################################
########################################################
###Outputs to SEG format
#Track Name		chrom	start	end	misc		value
#ssa01_ssa02		ssa01	51598	76187	TGFR1_1 TGFR1_2	-0.7116
print "Track_name	chrom	start	end	Gene_combo	value\n";
foreach my $gene_sub (keys %gene_info){
	my @list_of_chroms = split (/\,/, $gene_info{$gene_sub});
	if (scalar @list_of_chroms < 10){ 
		foreach my $first (@list_of_chroms){
			my @first = split (/\t/, $first);
			if ($first[0] =~ /lg/i){
				foreach my $second (@list_of_chroms){
					my @second = split (/\t/, $second);
					if ($second[0] !~ /lg/i){
						print "$first[0]\_$second[0]\t$first[0]\t$first[1]\t$first[2]\t$first[3]\_$second[3]\t0\n";
					}
				}
			}
		}
	}
}
