# Supplementary material for: Autopolyploidy genome duplication preserves other ancient genome duplications in Atlantic salmon (Salmo salar)
Source: PLoS One. 2017 Feb 27;12(2):e0173053. doi: 10.1371/journal.pone.0173053 (PMC5328387; doi:10.1371/journal.pone.0173053)
Supplement: S1 Appendix — These are the compressed scripts used to analyze the genome of several vertebrate species. (GZ) [file pone.0173053.s003.gz › Final_Scripts/Fasta_Manipulation.pl]

#!/usr/bin/perl   
 use strict;    
 use warnings;
###############################################################################################################################
###############################################################################################################################
#>lcl|NM_205717.2_cdsid_NP_991280.1 [gene=slc31a1] [protein=high affinity copper uptake protein 1] [protein_id=NP_991280.1] [location=132..698]
#MDSSHSHHHVEETTMPSPASGDHGGHLTTTGNGHGDHMMMMQMTFYFGYKNVELLFAGLVINTPGEMAGA
#CIGVFLLAVLYEGLKIGREVLLRRNQVNVRYNSMPVPGSDGTVLMETHKTVGQRMLSMAHFLQTLLHIIQ
#VVVSYFLMLVFMTYNGYLCIAVAAGAGLGYFLFSWKKAVVVDITEHCH

open(IN, "<$ARGV[0]")|| die "Can't open fasta file:$ARGV[0]\nUse: Fasta_Manipulation.pl <fasta_file.fasta>\n";
my %unique = (); ### gene symbol => sequence
my %alias = ();  ### gene symbol => alias
my $header = 0;
my $sequence;
while (<IN>){
	chomp $_;
	if (eof){
		if ($_ ne ""){
			$sequence .= $_;
		}
		if ($header !~ /partial/i and $header =~ /gene\=/){
			my $gene_name = substr ($header, index($header, 'gene=') + 5, index($header, '] [protein=') - index($header, 'gene=') - 5);
			$gene_name = uc($gene_name);
			my $protein_alias = substr ($header, index($header, 'protein_id=') + 11, index($header, '] [location=') - index($header, 'protein_id=') - 11);
			if (exists $unique{$gene_name}){
				if (length $sequence > length $unique{$gene_name}){
					$unique{$gene_name} = $sequence;
					$alias{$gene_name} = $protein_alias;
				}
			}else{
				$unique{$gene_name} = $sequence;
				$alias{$gene_name} = $protein_alias;
			}
			$sequence = "";
		}
	}elsif ($_ =~ /^>/){
		if ($header ne "0"){
			if ($header !~ /partial/i and $header =~ /gene\=/){
				my $gene_name = substr ($header, index($header, 'gene=') + 5, index($header, '] [protein=') - index($header, 'gene=') - 5);
				$gene_name = uc($gene_name);
				my $protein_alias = substr ($header, index($header, 'protein_id=') + 11, index($header, '] [location=') - index($header, 'protein_id=') - 11);
				if (exists $unique{$gene_name}){
					if (length $sequence > length $unique{$gene_name}){
						$unique{$gene_name} = $sequence;
						$alias{$gene_name} = $protein_alias;
					}
				}else{
					$unique{$gene_name} = $sequence;
					$alias{$gene_name} = $protein_alias;
				}
			}
			$sequence = "";
		}
		$header = $_;
	}elsif($_ ne ""){
		$sequence .= $_;
	}
}
foreach my $un (keys %unique){
	print ">$un\_$alias{$un}\n$unique{$un}\n";
}
