# Supplementary material for: Autopolyploidy genome duplication preserves other ancient genome duplications in Atlantic salmon (Salmo salar)
Source: PLoS One. 2017 Feb 27;12(2):e0173053. doi: 10.1371/journal.pone.0173053 (PMC5328387; doi:10.1371/journal.pone.0173053)
Supplement: S1 Appendix — These are the compressed scripts used to analyze the genome of several vertebrate species. (GZ) [file pone.0173053.s003.gz › Final_Scripts/Protein_Only_1.pl]

#!/usr/bin/perl   
 use strict;    
 use warnings;

#########################################################
#########################################################
###Opens Genomic Alignment files
#Query (Genomic)		Subject (protein)	%ID	Length	QueryS	QueryE	SubS	SubE	Evalue	
#ccf2000000113_0-0_ssa19	UNC5B_NP_001104619.1	96.36	55	463427	463263	886	940	4e-22	0
#ccf2000000113_0-0_ssa19	UNC5B_NP_001104619.1	86.89	61	467532	467350	826	886	2e-22	0
#ccf2000000113_0-0_ssa19	UNC5B_NP_001104619.1	91.23	57	468242	468072	771	827	2e-22	0
#ccf2000000113_0-0_ssa19	UNC5B_NP_001104619.1	75.32	77	468606	468376	722	784	5e-22	0
#ccf2000000113_0-0_ssa19	UNC5B_NP_001104619.1	79.57	93	470087	469809	642	734	3e-35	0
#ccf2000000113_0-0_ssa19	UNC5B_NP_001104619.1	86.21	58	472552	472379	586	641	2e-18	0
#ccf2000000113_0-0_ssa19	UNC5B_NP_001104619.1	41.96	112	476666	476337	489	556	1e-06	0
#ccf2000000113_0-0_ssa19	UNC5B_NP_001104619.1	79.49	39	479038	478922	435	473	1e-08	0
#ccf2000000113_0-0_ssa19	UNC5B_NP_001104619.1	87.5	32	479657	479562	403	434	1e-07	0
#ccf2000000113_0-0_ssa19	UNC5B_NP_001104619.1	92.45	53	494678	494520	304	356	1e-22	0
#ccf2000000113_0-0_ssa19	UNC5B_NP_001104619.1	91.67	48	496023	495880	256	303	2e-18	0
#ccf2000000113_0-0_ssa19	UNC5B_NP_001104619.1	86.89	61	496358	496176	187	247	1e-22	0
#ccf2000000113_0-0_ssa19	UNC5B_NP_001104619.1	87.5	40	498551	498432	152	191	4e-10	0
#ccf2000000113_0-0_ssa19	UNC5B_NP_001104619.1	97.92	48	499332	499189	105	152	2e-18	0
#ccf2000000113_0-0_ssa19	UNC5B_NP_001104619.1	81.58	76	0406	0179	30	105	3e-29	0


&read_file($ARGV[0]);
sub read_file {
	open (IN, "<$_[0]") || die "Can't open genomic alignment file\n";
	my $hit_name = 0;
	my @lines = ();
	while (<IN>){
		chomp $_;
		my @line = split (/\t/, $_);
		if (eof){
			if ($hit_name ne "$line[0]\t$line[1]"){
				my ($regions, $score) = &protein_region(\@lines);
				my %regions = %{$regions};
				my %score = %{$score};
				foreach my $number (keys %regions){
					foreach my $protein_region (keys %{$regions{$number}}){
						my @length = split (/\t/, $protein_region);
						my $length = $length[1] -  $length[0] + 1;
						print "$hit_name\t$number\t$protein_region\t$regions{$number}{$protein_region}\t$length\t$score{$number}{$protein_region}\n";
					}
				}
				######################################
				@lines = ();
				push (@lines, $_);
				$hit_name = "$line[0]\t$line[1]";
				($regions, $score) = &protein_region(\@lines);
				%regions = %{$regions};
				%score = %{$score};
				foreach my $number (keys %regions){
					foreach my $protein_region (keys %{$regions{$number}}){
						my @length = split (/\t/, $protein_region);
						my $length = $length[1] -  $length[0] + 1;
						print "$hit_name\t$number\t$protein_region\t$regions{$number}{$protein_region}\t$length\t$score{$number}{$protein_region}\n";
					}
				}
			}else{
				push (@lines, $_);
				my ($regions, $score) = &protein_region(\@lines);
				my %regions = %{$regions};
				my %score = %{$score};
				foreach my $number (keys %regions){
					foreach my $protein_region (keys %{$regions{$number}}){
						my @length = split (/\t/, $protein_region);
						my $length = $length[1] -  $length[0] + 1;
						print "$hit_name\t$number\t$protein_region\t$regions{$number}{$protein_region}\t$length\t$score{$number}{$protein_region}\n";
					}
				}
			}
		}else{
			if ($hit_name ne "0"){
				if ($hit_name ne "$line[0]\t$line[1]"){
					my ($regions, $score) = &protein_region(\@lines);
					my %regions = %{$regions};
					my %score = %{$score};
					foreach my $number (keys %regions){
						foreach my $protein_region (keys %{$regions{$number}}){
							my @length = split (/\t/, $protein_region);
							my $length = $length[1] -  $length[0] + 1;
							print "$hit_name\t$number\t$protein_region\t$regions{$number}{$protein_region}\t$length\t$score{$number}{$protein_region}\n";
						}
					}
					@lines = ();
				}
			}
			$hit_name = "$line[0]\t$line[1]";
			push (@lines, $_);
		}	
	}
	close (IN);
}

sub protein_region {
#######################################################
#######################################################
###This part removes overlapping segments (at first at the protein and genomic levels, and then only at the genomic) and returns on the best
	################################################
	################################################
	###Returns the best overlap (at protein and genomic level)
	#print "####################\n";
	my @alignments = @{$_[0]};
	my %region = (); ###number => Gene_region => Genomic_region
	my %score  = (); ###number => Gene_region => e_value
	my %length = (); ###start_position_protein => alignment_information
	my %id     = (); ### Gene_region => Genomic_region => %id
	foreach (@alignments){
		my @line_info = split (/\t/, $_);
		$id{"$line_info[6]\t$line_info[7]"}{"$line_info[4]\t$line_info[5]"} = $line_info[2];
		my $length = $line_info[6];
		$length{$_} = $length;
	}
	@alignments = sort {$length{$a} <=> $length{$b}} keys %length; 
	%length = ();
	my $number_count = 0;
	foreach (@alignments){
		#Query (Genomic)		Subject (protein)	%ID	Length	QueryS	QueryE	SubS	SubE	Evalue	
		#ccf2000000113_0-0_ssa19	UNC5B_NP_001104619.1	97.92	48	499332	499189	105	152	2e-18	0
		my @line_info = split (/\t/, $_);
		my $new_region_bin = 0;
		my @new_region = ($line_info[6], $line_info[7]);
		my @new_genomic = ($line_info[4], $line_info[5]);
		my $e_value = $line_info[8];
		my $new_orientation = 1;
		if ($new_genomic[0] > $new_genomic[1]){
			$new_orientation = 0;
		}
		my @overlaps = ();
		foreach my $number (keys %region){
			foreach my $old_region (keys %{$region{$number}}){
				my @old_region = split (/\t/, $old_region);
				my @old_genomic = split (/\t/, $region{$number}{$old_region});
				my $old_e_value = $score{$number}{$old_region};
				my $old_orientation = 1;
				if ($old_genomic[0] > $old_genomic[1]){
					$old_orientation = 0;
				}
				if ($new_region[0] >= $old_region[0] and $new_region[1] <= $old_region[1]){					 ###The new seq is completely within old seq
					if ($old_orientation == $new_orientation){
						if ($new_orientation > 0){
							if ($old_genomic[1] < $new_genomic[0] or $new_genomic[1] < $old_genomic[0]){ ###Doesn't overlap Genomic
							}else{											 ###Does    overlap
								if ($old_e_value < $e_value){
									$new_region_bin = 1;
								}else{
									delete $region{$number}{"$old_region[0]\t$old_region[1]"};
									delete $score{$number}{"$old_region[0]\t$old_region[1]"};
								}	
						       
							}
						}else{
							if ($old_genomic[1] > $new_genomic[0] or $new_genomic[1] > $old_genomic[0]){
							}else{
								if ($old_e_value < $e_value){
									$new_region_bin = 1;
								}else{
									delete $region{$number}{"$old_region[0]\t$old_region[1]"};
									delete $score{$number}{"$old_region[0]\t$old_region[1]"};
								}
							}
						}
					}
				}elsif($new_region[0] >= $old_region[0] and $new_region[0] <= $old_region[1]){				 ###The new seq overhangs old seq =>
					if ($old_orientation == $new_orientation){			
						if ($new_orientation > 0){									 
							if ($old_genomic[1] < $new_genomic[0] or $new_genomic[1] < $old_genomic[0]){ ###Doesn't overlap Genomic
							}else{											 ###Does    overlap
								if ($old_e_value < $e_value){
									$new_region_bin = 1;
								}else{
									delete $region{$number}{"$old_region[0]\t$old_region[1]"};
									delete $score{$number}{"$old_region[0]\t$old_region[1]"};
								}
							}
						}else{
							if ($old_genomic[1] > $new_genomic[0] or $new_genomic[1] > $old_genomic[0]){
							}else{
								if ($old_e_value < $e_value){
									$new_region_bin = 1;
								}else{
									delete $region{$number}{"$old_region[0]\t$old_region[1]"};
									delete $score{$number}{"$old_region[0]\t$old_region[1]"};
								}
							}
						}
					}
				}elsif($new_region[1] >= $old_region[0] and $new_region[1] <= $old_region[1]){
					if ($old_orientation == $new_orientation){
						if ($new_orientation > 0){
							if ($old_genomic[1] < $new_genomic[0] or $new_genomic[1] < $old_genomic[0]){
							}else{
								if ($old_e_value < $e_value){
									$new_region_bin = 1;
								}else{
									delete $region{$number}{"$old_region[0]\t$old_region[1]"};
									delete $score{$number}{"$old_region[0]\t$old_region[1]"};
								}
							}
						}else{
							if ($old_genomic[1] > $new_genomic[0] or $new_genomic[1] > $old_genomic[0]){
							}else{
								if ($old_e_value < $e_value){
									$new_region_bin = 1;
								}else{
									delete $region{$number}{"$old_region[0]\t$old_region[1]"};
									delete $score{$number}{"$old_region[0]\t$old_region[1]"};
								}
							}
						}
					}
				}elsif($new_region[0] <= $old_region[0] and $new_region[1] >= $old_region[1]){
					if ($old_orientation == $new_orientation){
						if ($new_orientation > 0){
							if ($old_genomic[1] < $new_genomic[0] or $new_genomic[1] < $old_genomic[0]){
							}else{
								if ($old_e_value < $e_value){
									$new_region_bin = 1;
								}else{
									delete $region{$number}{"$old_region[0]\t$old_region[1]"};
									delete $score{$number}{"$old_region[0]\t$old_region[1]"};
								}
							}
						}else{
							if ($old_genomic[1] > $new_genomic[0] or $new_genomic[1] > $old_genomic[0]){
							}else{
								if ($old_e_value < $e_value){
									$new_region_bin = 1;
								}else{
									delete $region{$number}{"$old_region[0]\t$old_region[1]"};
									delete $score{$number}{"$old_region[0]\t$old_region[1]"};
								} 
							}
						}
					}
				}
			}
		}
		if ($new_region_bin == 0){
			$region{$number_count}{"$line_info[6]\t$line_info[7]"} = "$line_info[4]\t$line_info[5]";
			$score{$number_count}{"$line_info[6]\t$line_info[7]"} = $e_value;
			$number_count ++;
		}
	}
	#########################################
	#########################################
	###Returns remaining best hit (at the genomic level only--Cannot have multiple overlapping)
	#my %region = (); ###number => Gene_region => Genomic_region
	#my %score  = (); ###number => Gene_region => e_value
	my %genomic_region = (); ### number => Gene_region => Genomic_region (only the best for overlapping genomic regions)
	my %new_score = ();      ### number => Gene_region => e_value
	$number_count = 0;
	foreach my $number (keys %region){
		foreach my $new_gene_region (keys %{$region{$number}}){
			my @new_genomic_region = split (/\t/, $region{$number}{$new_gene_region});
			my $new_region_bin = 0;
			my $new_orientation = 1;
			my $e_value = $score{$number}{$new_gene_region};
			if ($new_genomic_region[0] > $new_genomic_region[1]){
				$new_orientation = 0;
			}
			foreach my $old_number (keys %genomic_region){
				foreach my $old_gene_region (keys %{$genomic_region{$old_number}}){
					my @old_genomic_region = split (/\t/, $genomic_region{$old_number}{$old_gene_region});
					my $old_e_value = $new_score{$old_number}{$old_gene_region};
					my $old_orientation = 1;
					if ($old_genomic_region[0] > $old_genomic_region[1]){
						$old_orientation = 0;
					}
						if ($old_orientation == $new_orientation and $new_orientation == 1){
							if ($old_genomic_region[1] < $new_genomic_region[0] or $new_genomic_region[1] < $old_genomic_region[0]){ ###Doesn't overlap Genomic
							}else{											 		 ###Does    overlap
								if ($old_e_value < $e_value){
									$new_region_bin = 1;
								}else{
									delete $genomic_region{$old_number}{$old_gene_region};
									delete $new_score{$old_number}{$old_gene_region};
								}	
						       
							}
						}elsif($old_orientation == $new_orientation and $new_orientation == 0){
							if ($old_genomic_region[1] > $new_genomic_region[0] or $new_genomic_region[1] > $old_genomic_region[0]){
							}else{
								if ($old_e_value < $e_value){
									$new_region_bin = 1;
								}else{
									delete $genomic_region{$old_number}{$old_gene_region};
									delete $new_score{$old_number}{$old_gene_region};
								}
							}
						}
				}
			}
			if ($new_region_bin == 0){
				$genomic_region{$number_count}{$new_gene_region} = "$new_genomic_region[0]\t$new_genomic_region[1]";
				$new_score{$number_count}{$new_gene_region} = $e_value;
				$number_count ++;
			}
		}
	}
	%score = ();### number => gene_region => % id
	foreach my $number (keys %genomic_region){
		foreach my $gene_region (keys %{$genomic_region{$number}}){
			my $genomic_region = $genomic_region{$number}{$gene_region};
			my $percent_id = $id{$gene_region}{$genomic_region};
			$score{$number}{$gene_region} = $percent_id;
		}
	}
	return (\%genomic_region, \%score);	
}
