# Supplementary material for: Autopolyploidy genome duplication preserves other ancient genome duplications in Atlantic salmon (Salmo salar)
Source: PLoS One. 2017 Feb 27;12(2):e0173053. doi: 10.1371/journal.pone.0173053 (PMC5328387; doi:10.1371/journal.pone.0173053)
Supplement: S1 Appendix — These are the compressed scripts used to analyze the genome of several vertebrate species. (GZ) [file pone.0173053.s003.gz › Final_Scripts/Protein_Only_Filter.pl]

#!/usr/bin/perl   
 use strict;    
 use warnings;

#########################################################
#########################################################
###Opens Protein Fasta file and gets the length
my %protein_length = (); ###protein_name => length
open(IN, "<$ARGV[0]")|| die "Can't open fasta file:$ARGV[0]\n";
my $header = 0;
my $sequence;
while (<IN>){
	chomp $_;
	if (eof){
		if ($_ ne ""){
			$sequence .= $_;
		}
		my $length = length $sequence;
		$protein_length{$header} = $length;
		$sequence = "";
	}elsif ($_ =~ /^>/){
		if ($header ne "0"){
			my $length = length $sequence;
			$protein_length{$header} = $length;
			$sequence = "";
		}
		$header = substr($_, 1);
	}elsif($_ ne ""){
		$sequence .= $_;
	}
}	
close (IN);
#########################################################
#########################################################
###Opens Genomic Alignment files
#Query (Genomic)		Subject (protein)			SStart	SEnd	QStart		QEnd		Avg %	Length	
#ccf1000000395_0-0_ssa08	NR5A5_NP_999944.1			51	87	100341		100231		62.16	37
#ccf1000000113_0-0_ssa19	ZGC:175268_AAI59270.1			47	204	410029		410502		32.3	158
#ccf1000000670_0-0_ssa15	SOX32_NP_571926.1			60	152	150021		151894		62.5	96
#ccf1000000004_0-0_ssa13	OR126-5_NP_001121855.1			3	294	4606575		4607334		35.59	271
#ccf1000000004_0-0_ssa13	OR126-5_NP_001121855.1			1	306	4699798		4700701		41.53	271
#ccf1000000004_0-0_ssa13	OR126-5_NP_001121855.1			4	127	5698547		5698933		29.46	124
#ccf1000000004_0-0_ssa13	OR126-5_NP_001121855.1			3	310	4640097		4639168		39.68	308
#ccf1000000004_0-0_ssa13	OR126-5_NP_001121855.1			4	311	5805900		5806832		30.89	308

#LG9				ENSDARG00000058822_ENSDARP00000089165	120	365	21065638	21069731	36.61	235
#LG9				ENSDARG00000058822_ENSDARP00000089165	8	365	20959053	20937631	87.17	349
#LG9				ENSDARG00000074372_ENSDARP00000103641	91	235	16917628	16918059	30.34	145
my %genomic = ();     	    ### Scaffold => Best Genomic Range => other info (tab-delimited) 
my %protein_locations = (); ### protein => Scaffold => Genomic Range => "Range\t%Id\t%Length" 
open (IN, "<$ARGV[1]") || die "Can't open alignment file\n";
while (<IN>){
	chomp $_;
	my @line_info = split (/\t/, $_);
	if (exists $protein_length{$line_info[1]}){
		my $expected_length = $protein_length{$line_info[1]};
		my $observed_length = $line_info[7];
		my $percent_length = $observed_length/$expected_length;
		my $percent_id = $line_info[6]/100;
		my $score = $percent_id*$percent_length;
		if (exists $genomic{$line_info[0]}{"$line_info[4]\t$line_info[5]"}){
			$genomic{$line_info[0]}{"$line_info[4]\t$line_info[5]"} .= ",$line_info[1]\t$line_info[2]\t$line_info[3]\t$percent_id\t$percent_length\t$score";				
		}else{
			$genomic{$line_info[0]}{"$line_info[4]\t$line_info[5]"} = "$line_info[1]\t$line_info[2]\t$line_info[3]\t$percent_id\t$percent_length\t$score";
		}
	}
}
#######################################################################################
#######################################################################################
###This part finds the best genomic alignment and returns only them to a hash (%genomic_best)
my %genomic_best = (); ### Scaffold => Best Genomic Range => other info (tab-delimited)
my %redundant_best = (); # Scaffold => Best Genomic Range => new, old ... 
foreach my $scaffold (keys %genomic){### Scaffold => Genomic Range => other info (tab-delimited) 
	my %temp_start = (); ### genomic_range = start
	foreach my $genomic_range (keys %{$genomic{$scaffold}}){
		my @range = split (/\t/, $genomic_range);
		$temp_start{$genomic_range} = $range[0];
	}
	foreach my $new_genomic_range (sort {$temp_start{$a} <=> $temp_start{$b}} keys %temp_start){
		my @new_genomic_range = split (/\t/, $new_genomic_range);
		my $new_orientation = 1;
		if ($new_genomic_range[0] > $new_genomic_range[1]){
			$new_orientation = 0;
		}
		my $overlap_bin = 0;
		my %overlaps = (); ###old_genomic_range => better or worse  1 or 0
		foreach my $old_genomic_range (keys %{$genomic_best{$scaffold}}){
			my @old_genomic_range = split (/\t/, $old_genomic_range);
			my $old_orientation = 1;
			if ($old_genomic_range[0] > $old_genomic_range[1]){
				$old_orientation = 0;
			}
			if ($new_orientation == $old_orientation and $old_orientation == 0){ ###orienatation shared and backwards
				if ($old_genomic_range[0] < $new_genomic_range[1] or $new_genomic_range[0] < $old_genomic_range[1]){ ###Then it doesn't overlap
				}else{ ###This part overlaps
					my @multi_hit = split (/\,/, $genomic{$scaffold}{$new_genomic_range});
					foreach (@multi_hit){
						my @new_info = split (/\t/, $_); ### gene \t gene start \t gene end \t %id \t %length \t score
						my $new_info = $_;
						my @old_info = split (/\t/, $genomic_best{$scaffold}{$old_genomic_range});
						if ($new_info[5] > $old_info[5]){
							$overlaps{$old_genomic_range} = 0;
						}else{
							if (exists $overlaps{$old_genomic_range}){
								if ($overlaps{$old_genomic_range} == 0){ ###Won't replace a zero
								}else{
									$overlaps{$old_genomic_range} = 1;
								}
							}else{
								$overlaps{$old_genomic_range} = 1;
							}
						}
					}
							$overlap_bin = 1;
				}
			}elsif($new_orientation == $old_orientation and $old_orientation == 1){ ###orientation shared and forwards
				if ($new_genomic_range[1] < $old_genomic_range[0] or $old_genomic_range[1] < $new_genomic_range[0]){ ###Then it doesn't overlap
				}else{ ###This part overlaps
					my @multi_hit = split (/\,/, $genomic{$scaffold}{$new_genomic_range});
					foreach (@multi_hit){
						my @new_info = split (/\t/, $_); ### gene \t gene start \t gene end \t %id \t %length \t score
						my $new_info = $_;
						my @old_info = split (/\t/, $genomic_best{$scaffold}{$old_genomic_range});
						if ($new_info[5] > $old_info[5]){
							$overlaps{$old_genomic_range} = 0;
						}else{
							if (exists $overlaps{$old_genomic_range}){
								if ($overlaps{$old_genomic_range} == 0){
								}else{
									$overlaps{$old_genomic_range} = 1;
								}
							}else{
								$overlaps{$old_genomic_range} = 1;
							}
						}
						###############################################################################
						###############################################################################
					}
					$overlap_bin = 1;
				}
			}
		}
		if ($overlap_bin == 0){
			my @multi_hit = split (/\,/, $genomic{$scaffold}{$new_genomic_range});
			foreach (@multi_hit){
				my @new_info = split (/\t/, $_); ### gene \t gene start \t gene end \t %id \t %length \t score
				my $new_info = $_;
				if (exists $genomic_best{$scaffold}{$new_genomic_range}){
					my @old_info = split (/\t/, $genomic_best{$scaffold}{$new_genomic_range});
					if ($new_info[5] > $old_info[5]){
						$genomic_best{$scaffold}{$new_genomic_range} = "$new_info";
					}
				}else{
					$genomic_best{$scaffold}{$new_genomic_range} = "$new_info";
				}
			}
		}else{
			my $better_bin = 0;
			foreach my $region (keys %overlaps){
				if ($overlaps{$region} == 1){
					$better_bin = 1;
				}else{
					delete $genomic_best{$scaffold}{$region};
				}
			}
			if ($better_bin == 0){
				my @multi_hit = split (/\,/, $genomic{$scaffold}{$new_genomic_range});
				foreach (@multi_hit){
					my @new_info = split (/\t/, $_); ### gene \t gene start \t gene end \t %id \t %length \t score
					my $new_info = $_;
					if (exists $genomic_best{$scaffold}{$new_genomic_range}){
						my @old_info = split (/\t/, $genomic_best{$scaffold}{$new_genomic_range});
						if ($new_info[5] > $old_info[5]){
							$genomic_best{$scaffold}{$new_genomic_range} = "$new_info";
						}
					}else{
						$genomic_best{$scaffold}{$new_genomic_range} = "$new_info";
					}
				}
			}	
		}
	}
}
#######################################################################################
#######################################################################################
###This part finds alternative best genomic alignments
#my %protein_locations = (); ### protein => Scaffold => Genomic Range => "Range\t%Id\t%Length" 
#my %genomic_best = ();      ### Scaffold => Best Genomic Range => other info (tab-delimited)
#my %genomic = ();           ### Scaffold => Genomic Range => other info (tab-delimited) 
my %possible_alternatives = ();# protein => Scaffold => Genomic_Range => alternative 1, alternative 2...
foreach my $scaffold (keys %genomic_best){
	foreach my $genomic_range (keys %{$genomic_best{$scaffold}}){
		my @line_info = split (/\t/, $genomic_best{$scaffold}{$genomic_range});
		my $best_score = $line_info[5];
		my $best_gene = $line_info[0];
		my @best_range = split (/\t/, $genomic_range);
		my $best_orientation = 1;
		if ($best_range[0] > $best_range[1]){
			$best_orientation = 0;
		}
		my @alternative_regions = keys %{$genomic{$scaffold}};
		foreach my $alt_range (@alternative_regions){
			my @alt_range = split (/\t/, $alt_range);
			my $alt_orientation = 1;
			if ($alt_range[0] > $alt_range[1]){
				$alt_orientation = 0;
			}
			if ($best_orientation == $alt_orientation and $best_orientation == 0){    ###Same orientation and backwards
				if ($best_range[0] < $alt_range[1] or $alt_range[0] < $best_range[1]){ ###Then it doesn't overlap
				}else{								       ###Then it does    overlap
					my @multi_hit = split (/\,/, $genomic{$scaffold}{$alt_range});
					foreach my $alt_info (@multi_hit){
						my @alt_info = split (/\t/, $alt_info); ### gene \t gene start \t gene end \t %id \t %length \t score
						if ($alt_info[0] ne $best_gene){
							if ($alt_info[5] >= $best_score - 0.05){
								if (exists $possible_alternatives{$line_info[0]}{$scaffold}{$genomic_range}){
									$possible_alternatives{$line_info[0]}{$scaffold}{$genomic_range} .= 
									",$alt_range[0] $alt_range[1] $alt_info[0] $alt_info[1] $alt_info[2]\t$alt_info[3] $alt_info[4] $alt_info[5]";
								}else{
									$possible_alternatives{$line_info[0]}{$scaffold}{$genomic_range} = 
									"$alt_range[0] $alt_range[1] $alt_info[0] $alt_info[1] $alt_info[2]\t$alt_info[3] $alt_info[4] $alt_info[5]";
								}
							}
						}
					}
				}
			}elsif($best_orientation == $alt_orientation and $best_orientation == 1){###Same orientation and forwards
				if ($alt_range[1] < $best_range[0] or $best_range[1] < $alt_range[0]){ ###Then it doesn't overlap
				}else{ 								       ###Then it does    overlap
					my @multi_hit = split (/\,/, $genomic{$scaffold}{$alt_range});
					foreach my $alt_info (@multi_hit){
						my @alt_info = split (/\t/, $alt_info); ### gene \t gene start \t gene end \t %id \t %length \t score
						if ($alt_info[0] ne $best_gene){
							if ($alt_info[5] >= $best_score - 0.05){
								if (exists $possible_alternatives{$line_info[0]}{$scaffold}{$genomic_range}){
									$possible_alternatives{$line_info[0]}{$scaffold}{$genomic_range} .= 
									",$alt_range[0] $alt_range[1] $alt_info[0] $alt_info[1] $alt_info[2]\t$alt_info[3] $alt_info[4] $alt_info[5]";
								}else{
									$possible_alternatives{$line_info[0]}{$scaffold}{$genomic_range} = 
									"$alt_range[0] $alt_range[1] $alt_info[0] $alt_info[1] $alt_info[2]\t$alt_info[3] $alt_info[4] $alt_info[5]";
								}
							}
						}
					}
				}
			}
		}
	}
}
######################################################################################
######################################################################################
###This part reports the best genomic alignments
##Scaffold			Start	Stop	Gene			Start	Stop	%ID	%Length			Score			Group
##jcf1000239889_0-0_ssa29	1489	1812	ZGC:194297_AAI62891.1	11	118	0.4537	0.696774193548387	0.316126451612903	1
##jcf1000239889_0-0_ssa29	1489	1812	Alias or Isoform	12	119	0.4537	0.696774193548387	0.316126451612903	1
my $group = 1;
foreach my $scaffold (keys %genomic_best){
	#print "$scaffold\n";
	my %temp_start = (); ### genomic_range = start
	foreach my $genomic_range (keys %{$genomic_best{$scaffold}}){
		#print "\t$genomic_range\t$genomic{$scaffold}{$genomic_range}\n";
		my @range = split (/\t/, $genomic_range);
		$temp_start{$genomic_range} = $range[0];
	}
	foreach my $genomic_range (sort {$temp_start{$a} <=> $temp_start{$b}} keys %temp_start){
		my @line_info = split (/\t/, $genomic_best{$scaffold}{$genomic_range});
		$line_info[3] = sprintf("%.2f", $line_info[3]);
		$line_info[4] = sprintf("%.2f", $line_info[4]);
		$line_info[5] = sprintf("%.2f", $line_info[5]);
		if ($line_info[5] > 0.3){
			$protein_locations{$line_info[0]}{$scaffold}{$genomic_range} = "$line_info[1] $line_info[2]\t$line_info[3] $line_info[4] $line_info[5]";
			print "$scaffold\t$genomic_range\t$genomic_best{$scaffold}{$genomic_range}\t$group\n";
			if (exists $possible_alternatives{$line_info[0]}{$scaffold}{$genomic_range}){
				my @sub_proteins = split (/\,/, $possible_alternatives{$line_info[0]}{$scaffold}{$genomic_range});
				foreach (@sub_proteins){
					$_ =~ s/ /\t/g;
					print "$scaffold\t$_\t$group\n";
				}
			}
		}
		$group ++;
	}
}
