# Supplementary material for: Autopolyploidy genome duplication preserves other ancient genome duplications in Atlantic salmon (Salmo salar)
Source: PLoS One. 2017 Feb 27;12(2):e0173053. doi: 10.1371/journal.pone.0173053 (PMC5328387; doi:10.1371/journal.pone.0173053)
Supplement: S1 Appendix — These are the compressed scripts used to analyze the genome of several vertebrate species. (GZ) [file pone.0173053.s003.gz › Final_Scripts/homeologous_regions.pl]

#!/usr/bin/perl   
 use strict;    
 use warnings;

########################################################
########################################################
###Opens protein GFF3 file
$| = 1;
open (IN, "<$ARGV[0]") || die "Can't open gff3 file\n";
my %protein_info = ();     ###Chromosome => gene => target range (nucleotides) => gene or exon => info
my %chromosome_info = ();  ###Chromosome => gene => target_range;
my %already_used = ();     ###Group 1 => 1
while (<IN>){
#ccf1000000001_0-0_ssa01	custom	gene	18237881	18248071	.	-	.	ID=SLC22A7B_1;Name=SLC22A7B;Target=SLC22A7B 1 200;Note=0.569883333333333,0.891941391941392,104061
#ccf1000000001_0-0_ssa01	custom	exon	18247694	18248071	.	-	.	Parent=SLC22A7B_1
#ccf1000000001_0-0_ssa01	custom	exon	18242643	18242801	.	-	.	Parent=SLC22A7B_1
#ccf1000000001_0-0_ssa01	custom	exon	18242066	18242461	.	-	.	Parent=SLC22A7B_1
#ccf1000000001_0-0_ssa01	custom	exon	18239158	18239277	.	-	.	Parent=SLC22A7B_1
#ccf1000000001_0-0_ssa01	custom	exon	18238671	18238883	.	-	.	Parent=SLC22A7B_1
#ccf1000000001_0-0_ssa01	custom	exon	18237881	18238264	.	-	.	Parent=SLC22A7B_1
#ccf1000000001_0-0_ssa01	custom	gene	18250320	18264907	.	-	.	ID=SLC22A7B_2;Name=SLC22A7B;Target=SLC22A7B 2 250;Note=0.624171428571429,0.858974358974359,104062
#ccf1000000001_0-0_ssa01	custom	exon	18264521	18264907	.	-	.	Parent=SLC22A7B_2
#ccf1000000001_0-0_ssa01	custom	exon	18264300	18264419	.	-	.	Parent=SLC22A7B_2
#ccf1000000001_0-0_ssa01	custom	exon	18252950	18253141	.	-	.	Parent=SLC22A7B_2
#ccf1000000001_0-0_ssa01	custom	exon	18252540	18252665	.	-	.	Parent=SLC22A7B_2
#ccf1000000001_0-0_ssa01	custom	exon	18251158	18251403	.	-	.	Parent=SLC22A7B_2
#ccf1000000001_0-0_ssa01	custom	exon	18250861	18250968	.	-	.	Parent=SLC22A7B_2
#ccf1000000001_0-0_ssa01	custom	exon	18250320	18250547	.	-	.	Parent=SLC22A7B_2
	chomp $_;
	if ($_ =~ /ID=/){
		my @line = split (/\t/, $_);
		my @genomic_range = ($line[3], $line[4]);
		my $gene = substr($line[8], 3, index ($line[8], ";") - 3);
		my $group_number = substr($line[8], rindex ($line[8], ",") + 1);
		$protein_info{$line[0]}{$gene}{"$genomic_range[0]\t$genomic_range[1]"}{"gene"} = "$line[6]\t$line[8]";
		$chromosome_info{$line[0]}{$gene} = "$line[3]\t$line[4]";
		$already_used{$group_number} = 1;
	}else{
		my @line = split (/\t/, $_);
		my $gene = substr($line[8], index($line[8], '=') + 1);
		my @genomic_range = ($line[3], $line[4]);
		$protein_info{$line[0]}{$gene}{"$genomic_range[0]\t$genomic_range[1]"}{"exon"} = "$line[6]";
	}
}															
close (IN);
print STDERR "Finished reading protein GFF3 file\n";
########################################################
########################################################
###Finds homeologous regions
my %highest_count = (); ###gene => count 
foreach my $chromosome_1 (sort keys %chromosome_info){
	foreach my $gene_1 (keys %{$chromosome_info{$chromosome_1}}){
		my $gene_subname_1 = substr ($gene_1, 0, index ($gene_1, '_'));
		my $gene_count = substr ($gene_1, index ($gene_1, '_') + 1);
		if (exists $highest_count{$gene_subname_1}){
			if ($gene_count > $highest_count{$gene_subname_1}){
				$highest_count{$gene_subname_1} = $gene_count;
			}
		}else{ 
			$highest_count{$gene_subname_1} = $gene_count;
		} 
	}
}
my %pre_matching = (); ###gene => chromosome \t position, chromosome \t position 
foreach my $chromosome_1 (sort keys %chromosome_info){
	foreach my $gene_1 (keys %{$chromosome_info{$chromosome_1}}){
		my $gene_subname_1 = substr ($gene_1, 0, index ($gene_1, '_'));
		my @gene_region_1 = split (/\t/, $chromosome_info{$chromosome_1}{$gene_1});
		if ($highest_count{$gene_subname_1} < 10){
			if (exists $pre_matching{$gene_subname_1}){
				$pre_matching{$gene_subname_1} .= ",$chromosome_1\t$gene_region_1[0]\t$gene_region_1[1]\t$gene_1";
			}else{
				$pre_matching{$gene_subname_1} = "$chromosome_1\t$gene_region_1[0]\t$gene_region_1[1]\t$gene_1";
			}
		}

	}
}
my %matching = (); ###chromosome 1 => chromosome 2 => position 1 => position 2 => gene
foreach my $gene_subname (keys %pre_matching){
	my @chromosomes = split (/\,/, $pre_matching{$gene_subname});
	foreach (@chromosomes){
		my $first = $_;
		my @chrom_position_1 = split (/\t/, $_);
		foreach (@chromosomes){
			my $second = $_;
			if ($first ne $second){
				my @chrom_position_2 = split (/\t/, $_);
				#print "$chrom_position_1[0]\t.\thomeologous\t$chrom_position_1[1]\t$chrom_position_1[2]\t.\t.\t.\tID=$homeologous_section;Note=$chrom_position_2[0]\n";
				if (exists $matching{$chrom_position_1[0]}{$chrom_position_2[0]}{"$chrom_position_1[1]\t$chrom_position_1[2]"}){
					$matching{$chrom_position_1[0]}{$chrom_position_2[0]}{"$chrom_position_1[1]\t$chrom_position_1[2]"} .= ",$chrom_position_1[3]";
				}else{
					$matching{$chrom_position_1[0]}{$chrom_position_2[0]}{"$chrom_position_1[1]\t$chrom_position_1[2]"} = $chrom_position_1[3];
				}
			}
		}
	}
}
#########################################################################
#########################################################################
foreach my $chrom_1 (sort keys %matching){
	foreach my $chrom_2 (keys %{$matching{$chrom_1}}){
		my $low = "na";
		my $high = "na";
		foreach my $positions (keys %{$matching{$chrom_1}{$chrom_2}}){	
			my @positions = split (/\t/, $positions);
			if ($low eq "na"){
				$low = $positions[0];
			}else{
				if ($positions[0] < $low){
					$low = $positions[0];
				}
			} 
			if ($high eq "na"){
				$high = $positions[1];
			}else{
				if ($positions[1] > $high){
					$high = $positions[1];
				}
			}
		}
		print "$chrom_1\t.\tgene\t$low\t$high\t.\t.\t.\tID=$chrom_1\_$chrom_2\n";
		foreach my $positions (keys %{$matching{$chrom_1}{$chrom_2}}){	
			my @positions = split (/\t/, $positions);
			my @genes =  split (/\,/, $matching{$chrom_1}{$chrom_2}{$positions});
			foreach my $gene (@genes){
				print "$chrom_1\t.\texon\t$positions[0]\t$positions[1]\t.\t.\t.\tParent=$chrom_1\_$chrom_2;Note=$gene\n";
			}
		}
	}
} 
