# Supplementary material for: Autopolyploidy genome duplication preserves other ancient genome duplications in Atlantic salmon (Salmo salar)
Source: PLoS One. 2017 Feb 27;12(2):e0173053. doi: 10.1371/journal.pone.0173053 (PMC5328387; doi:10.1371/journal.pone.0173053)
Supplement: S1 Appendix — These are the compressed scripts used to analyze the genome of several vertebrate species. (GZ) [file pone.0173053.s003.gz › Final_Scripts/Oxford_Grid.pl]

#!/usr/bin/perl –w
use strict;


##############################################
##############################################
###Opens seg file (homeologous relationships)
my %chrom_comparison = ();        ### gene_sub_name => chrom_1\tposition1, chrom_2\tposition2 ...
open (IN, "<$ARGV[0]") || die "Can't open file first gff3 file (protein vs genome-chromosome)\n";
while (<IN>){
	chomp $_;
	#ssa01	custom	gene	71510308	71520498	.	-	.	ID=SLC22A7B_1;Name=SLC22A7B;Target=SLC22A7B 1 523;Note=0.569883333333333,0.891941391941392,103254
	#ssa01	custom	exon	71520121	71520498	.	-	.	Parent=SLC22A7B_1;Note=1 127
	#ssa01	custom	exon	71515070	71515228	.	-	.	Parent=SLC22A7B_1;Note=161 213
	#ssa01	custom	exon	71514493	71514888	.	-	.	Parent=SLC22A7B_1;Note=215 311
	if ($_ =~ /ID=/){
		my @line = split (/\t/, $_);
		my $gene = substr ($line[8], index($line[8], "Name=") + 5, index($line[8], ";Target") - index($line[8], "Name=") - 5);
		my $gene_name = substr ($line[8], index($line[8], "ID=") + 3, index($line[8], ";Name") - index($line[8], "ID=") - 3);
		if (exists $chrom_comparison{$gene}){
			$chrom_comparison{$gene} .= ",$line[0]\t$line[3]";
		}else{
			$chrom_comparison{$gene} = "$line[0]\t$line[3]";
		}
	}
}
close (IN);
#############################################
#############################################
###opens chromosome info file (gff3)
my %chromosome_ends = (); ### chromosome name => end point
open (IN, "<$ARGV[1]") || die "Can't open second gff3 file (chromosome file)\n";
while (<IN>){
	chomp $_;
	#ssa01	.	chromosome	1	158994227	.	+	.	Name=Chromosome_01
	#ssa02	.	chromosome	1	72887027	.	+	.	Name=Chromosome_02
	my @line = split (/\t/, $_);
	$chromosome_ends{$line[0]} = $line[4];
}
close (IN);

############################################
############################################
###Print file for oxford plot
my %chrom_list = (
	ssa01 => 1,
	ssa02 => 2,
	ssa03 => 3,
	ssa04 => 4,
	ssa05 => 5,
	ssa06 => 6,
	ssa07 => 7,
	ssa08 => 8,
	ssa09 => 9,
	ssa10 => 10,
	ssa11 => 11,
	ssa12 => 12,
	ssa13 => 13,
	ssa14 => 14,
	ssa15 => 15,
	ssa16 => 16,
	ssa17 => 17,
	ssa18 => 18,
	ssa19 => 19,
	ssa20 => 20,
	ssa21 => 21,
	ssa22 => 22,
	ssa23 => 23,
	ssa24 => 24,
	ssa25 => 25,
	ssa26 => 26,
	ssa27 => 27,
	ssa28 => 28,
	ssa29 => 29,
);
my $height = 29;
foreach my $gene_sub_name (keys %chrom_comparison){ ### gene_sub_name => chrom_1\tposition1, chrom_2\tposition2 ...
	my @chrom_list = split (/\,/, $chrom_comparison{$gene_sub_name});
	if (scalar @chrom_list <= 3){
		foreach (@chrom_list){
			my @info_1 = split (/\t/, $_);
			my $height = $chrom_list{$info_1[0]};
			my $position_1 = $info_1[1]/$chromosome_ends{$info_1[0]};
			$position_1 = sprintf("%.2f", $position_1);
			my $y_value = $height + $position_1;
			foreach (@chrom_list){
				my @info_2 = split (/\t/, $_);
				my $width = $chrom_list{$info_2[0]};
				my $position_2 = $info_2[1]/$chromosome_ends{$info_2[0]};
				$position_2 = sprintf("%.2f", $position_2);
				my $x_value = $width + $position_2;
				print "$x_value\t$y_value\n";
			}
		}
	}
}
