# Supplementary material for: Autopolyploidy genome duplication preserves other ancient genome duplications in Atlantic salmon (Salmo salar)
Source: PLoS One. 2017 Feb 27;12(2):e0173053. doi: 10.1371/journal.pone.0173053 (PMC5328387; doi:10.1371/journal.pone.0173053)
Supplement: S1 Appendix — These are the compressed scripts used to analyze the genome of several vertebrate species. (GZ) [file pone.0173053.s003.gz › Final_Scripts/Homeologous_regions_analysis_version_1.2.pl]

#!/usr/bin/perl   
 use strict;    
 use warnings;
 use Getopt::Long;

########################
###This script is used to find the KaKs values between pairs of homeologs
########################

###########################################
###default variables
my $gff3     = "na";
my $homeolog = "na";
my $fasta    = "na";
my $fasta_protein = "na";
my $output        = "output_homeologous_region_analysis_version_1.2.txt";
$| = 1; ###Turns off buffering
###########################################

###########################################
###Retrieves Options
GetOptions ( 	"gff=s"		=> \$gff3,
	        "hom=s"         => \$homeolog,
		"fasta=s"	=> \$fasta,
		"protein=s"     => \$fasta_protein,
		"out=s"		=> \$output);
############################################
########################################################
###Opens an output file and prints the commands used to generate this file
open (OUTPUT, ">$output")|| die "Can't open the output file\n";
print OUTPUT "Files Used: gff: $gff3\thom: $homeolog\tfasta (genome): $fasta\tprotein: $fasta_protein\n";
###Opens Homeologous GFF3 file
$| = 1;
my %homeologous_region = (); ### chromosome_1 => chromosome_2 => sub_gene_name => gene => region => count
my %gene_sequence_final = (); ### gene => exon => sequence
my %gene_sequence_test = ();  ### gene => 1;	  
open (IN, "<$homeolog") || die "Can't open homeologous gff3 file\n";
while (<IN>){
#ssa01	.	gene	19006326	149946516	.	.	.	ID=ssa01_ssa04
#ssa01	.	exon	149942243	149946516	.	.	.	Parent=ssa01_ssa04;Note=ZGC:136791_5
#ssa01	.	exon	131482800	131484836	.	.	.	Parent=ssa01_ssa04;Note=UBE2G2_1
#ssa01	.	exon	35447518	35448580	.	.	.	Parent=ssa01_ssa04;Note=CFL2_4
#ssa01	.	exon	23122059	23206655	.	.	.	Parent=ssa01_ssa04;Note=RYR1B_2
#ssa01	.	exon	43490540	43561612	.	.	.	Parent=ssa01_ssa04;Note=NRXN3B_6
#ssa01	.	exon	91071440	91082189	.	.	.	Parent=ssa01_ssa04;Note=PI4K2A_3
#ssa01	.	exon	34244164	34267273	.	.	.	Parent=ssa01_ssa04;Note=EHD1_3
	chomp $_;
	if ($_ =~ /\texon\t/){
		my @line = split (/\t/, $_);
		my @second_chrom = split (/\;/, $line[8]);
		my $second_chrom = substr ($second_chrom[0], index($second_chrom[0], "_") + 1);
		my @genomic_range = ($line[3], $line[4]);
		my $region = substr($line[8], 7, index ($line[8], ";") - 7);
		my $gene = substr($line[8], rindex ($line[8], "=") + 1);
		my $sub_gene = substr($gene, 0, index ($gene, "_"));
		$homeologous_region{$line[0]}{$second_chrom}{$sub_gene}{$gene}{"$genomic_range[0]\t$genomic_range[1]"} ++;
		$gene_sequence_test{$gene} = 1;
	}
}															
close (IN);
print STDERR "Finished reading Homeologous GFF3 file\n";
########################################################
########################################################
###Opens Protein GFF3 file
my %gene_sequence = ();      ### Chromosome => Gene => Exon => Sequence (genomic)
open (IN, "<$gff3") || die "Can't open protein gff3 file\n";
while (<IN>){
#scaffold	custom	gene	17639672	17644179	.	-	.	ID=4EBP2_1;Name=4EBP2;Target=4EBP2 12 101;Note=0.64285,0.764705882352941,4188
#scaffold	custom	exon	17644075	17644179	.	-	.	Parent=4EBP2_1;Note=12 50
#scaffold	custom	exon	17639672	17639824	.	-	.	Parent=4EBP2_1;Note=50 101
	chomp $_;
	if ($_ =~ /\texon\t/){
		my @line = split (/\t/, $_);
		my $scaffold = $line[0];
		my @genomic_range = ($line[3], $line[4]);
		if ($line[6] eq "-"){
			@genomic_range = ($line[4], $line[3]);
		}
		my $gene = substr($line[8], index ($line[8], "=") + 1, index ($line[8], ";") - index($line[8], "=") - 1);
		my $sub_gene = substr($gene, 0, index ($gene, "_"));
		my $target = substr($line[8], rindex($line[8], "=") + 1);
		if (exists $gene_sequence_test{$gene}){
			$gene_sequence{$scaffold}{$gene}{$target} = "$genomic_range[0]\t$genomic_range[1]";
		}
	}
}
print STDERR "Finished reading Protein GFF3 file\n";
########################################################
########################################################
###Opens genome fasta and populates gene_sequence hash
open (IN, "<$fasta") || die "Can't open fasta file\n";
my $header = 0;
my $sequence;
while (<IN>){
	chomp $_;
	if (eof){
		if ($_ =~ /[ATCGatcgNn]/){
			$sequence .= $_;
		}
		if (exists $gene_sequence{$header}){
			&adding_region;
		}
		$sequence = "";
	}elsif ($_ =~ /^>/){
		if ($header ne "0"){
			if (exists $gene_sequence{$header}){
				&adding_region;
			}
			$sequence = "";
		}
		$header = substr ($_, 1);
	}elsif($_ =~ /[ATCGatcgNn]/){
		$sequence .= $_;
	}
}
close (IN);
print STDERR "Finished reading genome fasta\n";
########################################################
########################################################
###Opens fasta and gets protein sequences
open (IN, "<$fasta_protein") || die "Can't open protein fasta file\n";
my $header_1 = 0;
my $sequence_1;
my %protein_sequence = (); ###Name => protein sequence
while (<IN>){
	chomp $_;
	if (eof){
		$sequence_1 .= $_;
		$protein_sequence{$header_1} = $sequence_1;
		$sequence_1 = "";
	}elsif ($_ =~ /^>/){
		if ($header_1 ne "0"){
			$protein_sequence{$header_1} = $sequence_1;
			$sequence_1 = "";
		}
		$header_1 = substr ($_, 1, index($_, "_") -1);
	}else{
		$sequence_1 .= $_;
	}
}
close (IN);
print STDERR "Finished reading protein fasta\n";
######################################################
######################################################
###Returns the sequences for each homeolog
###my %homeologous_region = (); ### chromosome_1 => chromosome_2 => sub_gene_name => gene => region => count
###my %gene_sequence_final = (); ### gene => exon => sequence
my %best_overlap = (); ### gene_1 \t gene_2 => exon => sequence_1 \t sequence_2
foreach my $chrom_1 (sort keys %homeologous_region){
	foreach my $chrom_2 (sort keys %{$homeologous_region{$chrom_1}}){
		foreach my $sub_gene_name (keys %{$homeologous_region{$chrom_1}{$chrom_2}}){
			foreach my $gene_1 (keys %{$homeologous_region{$chrom_1}{$chrom_2}{$sub_gene_name}}){
				foreach my $gene_2 (keys %{$homeologous_region{$chrom_2}{$chrom_1}{$sub_gene_name}}){
					if ($gene_1 ne $gene_2){
						my @exons_1 = keys %{$gene_sequence_final{$gene_1}};
						my @exons_2 = keys %{$gene_sequence_final{$gene_2}};
						foreach my $region_1 (@exons_1){
							my @region_1 = split (/ /, $region_1);
							my $best_length = 0;
							my $best = "na";
							my @best_overlap_region = ();
							foreach my $region_2 (@exons_2){
								my @region_2 = split (/ /, $region_2);
								if ($region_1[1] < $region_2[0] or $region_2[1] < $region_1[0]){###Doesn't overlap	
								}else{	
									my $overlap_length = 0;
									my @overlap_region = ();	
									if ($region_1[0] >= $region_2[0] and $region_1[1] <= $region_2[1]){
										$overlap_length = $region_1[1] - $region_1[0] + 1;
										@overlap_region = ($region_1[0], $region_1[1]);							
									}elsif($region_1[0] >= $region_2[0] and $region_1[0] <= $region_2[1]){
										$overlap_length = $region_2[1] - $region_1[0] + 1;
										@overlap_region = ($region_1[0], $region_2[1]);
									}elsif($region_1[1] >= $region_2[0] and $region_1[1] <= $region_2[1]){
										$overlap_length = $region_1[1] - $region_2[0] + 1;
										@overlap_region = ($region_2[0], $region_1[1]);
									}else{
										$overlap_length = $region_2[1] - $region_2[0] + 1;
										@overlap_region = ($region_2[0], $region_2[1]);
									}
									if($overlap_length > 19){
										if ($overlap_length > $best_length){
											$best = $region_2;
											$best_length = $overlap_length;
											@best_overlap_region = @overlap_region
										}
									}
								}
							}
							if ($best ne "na"){
								my $sequence_1 = $gene_sequence_final{$gene_1}{$region_1};
								my $sequence_2 = $gene_sequence_final{$gene_2}{$best};
								$best_overlap{"$gene_1\t$gene_2"}{"$best_overlap_region[0]\t$best_overlap_region[1]"} = "$region_1\t$sequence_1\t$best\t$sequence_2";
							}
						}
					}
				}
			}

		}
	}
}
##my %best_overlap = ();     ### gene_1 \t gene_2 => exon => sequence_1 \t sequence_2
my %length_overlap = (); ### gene_1 \t gene_2 => length 
foreach my $gene_pair (sort keys %best_overlap){
	my $total_length = 0;
	foreach my $exon (keys %{$best_overlap{$gene_pair}}){
		my @exon = split (/\t/, $exon);
		my @sequence = split (/\t/, $best_overlap{$gene_pair}{$exon});	
		$total_length += $exon[1] - $exon[0];
	}
	$length_overlap{$gene_pair} = $total_length;
}
my %already_used = (); ### gene_1 \t gene_2 => 1;
foreach my $gene_pair (keys %length_overlap){  ###Getting rid of redundant gene pairs
	my @gene_pair = split (/\t/, $gene_pair);
	my $length_1 = $length_overlap{$gene_pair};
	my $length_2 = $length_overlap{"$gene_pair[1]\t$gene_pair[0]"};
	if (exists $already_used{"$gene_pair[1]\t$gene_pair[0]"}){
	}else{
		if ($length_overlap{"$gene_pair[1]\t$gene_pair[0]"} > $length_1){
			delete $best_overlap{$gene_pair};
		}else{
			delete $best_overlap{"$gene_pair[1]\t$gene_pair[0]"};
		}
			$already_used{$gene_pair} = 1;
	}
}
foreach my $gene_pair (keys %best_overlap){ ###Aligning sequences
	my $sub_name = substr ($gene_pair, 0, index($gene_pair, "_"));
		my $total_length = 0;
		foreach my $exon (keys %{$best_overlap{$gene_pair}}){
			my @exon = split (/\t/, $exon);
			my @sequence = split (/\t/, $best_overlap{$gene_pair}{$exon});
			my $protein_sequence = $protein_sequence{$sub_name};
			open (OUT1, ">temp1.txt")|| die "Can't open temp output\n";
			open (OUT2, ">temp2.txt")|| die "Can't open temp output\n";
			open (OUT3, ">temp3.txt")|| die "Can't open temp output\n";
			print OUT1 ">exon_1\n$sequence[1]\n";
			print OUT2 ">exon_2\n$sequence[3]\n";
			print OUT3 ">protein\n$protein_sequence\n";
			close (OUT1);
			close (OUT2);
			close (OUT3);
			#print "$sequence[1]\n$sequence[3]\n\n";
			system("/home/davidsonlab/Desktop/ncbi-blast-2.2.30+/bin/blastx -subject temp3.txt -query temp1.txt -out tempalign_1_3.txt -culling_limit 1 -outfmt '6 qstart qend qseq sstart send sseq'");
			system("/home/davidsonlab/Desktop/ncbi-blast-2.2.30+/bin/blastx -subject temp3.txt -query temp2.txt -out tempalign_2_3.txt -culling_limit 1 -outfmt '6 qstart qend qseq sstart send sseq'");
			open (IN1, "<tempalign_1_3.txt")|| die "Can't open temp alignment\n";
			open (IN2, "<tempalign_2_3.txt")|| die "Can't open temp alignment\n";
			my @temp_1_3 = split (/\t/, <IN1>); ### qstart qend qseq sstart send sseq
			my @temp_2_3 = split (/\t/, <IN2>);
			close (IN1);
			close (IN2); 
			chomp $temp_1_3[5];
			chomp $temp_2_3[5];
			if (exists $temp_1_3[3] and exists $temp_1_3[4] and exists $temp_2_3[3] and exists $temp_2_3[4]){
			}else{
				next;
			}
			my @region_1 = ($temp_1_3[3], $temp_1_3[4]);
			my @region_2 = ($temp_2_3[3], $temp_2_3[4]);
			if ($region_1[1] < $region_2[0] or $region_2[1] < $region_1[0]){###Doesn't overlap
				next;	
			}
			#print "$gene_pair\nsequence after zebrafish alignment (protein)\n$temp_1_3[2]\n$temp_2_3[2]\n\n";
			$temp_1_3[2] =~ s/\-//g;
			$temp_2_3[2] =~ s/\-//g;
			###########################################################################
			###########################################################################
			open (OUT1, ">temp1.txt")|| die "Can't open temp output\n";
			open (OUT2, ">temp2.txt")|| die "Can't open temp output\n";
			print OUT1 ">exon_1\n$temp_1_3[2]\n";
			print OUT2 ">exon_2\n$temp_2_3[2]\n";
			close (OUT1);
			close (OUT2);
			system("/home/davidsonlab/Desktop/ncbi-blast-2.2.30+/bin/blastp -subject temp2.txt -query temp1.txt -out tempalign_1_3.txt -culling_limit 1 -outfmt '6 qstart qend qseq sstart send sseq'");
			open (IN1, "<tempalign_1_3.txt")|| die "Can't open temp alignment\n";
							    ###  seq1             seq2
			my @temp_1_2 = split (/\t/, <IN1>); ### qstart qend qseq sstart send sseq
			close (IN1);	
			#print "@temp_1_2\n\n";
			if (scalar @temp_1_2 > 1){
			}else{
				next;
			}
			chomp $temp_1_2[5];	
			my $pr_sequence_1 = $temp_1_2[2];
			my $pr_sequence_2 = $temp_1_2[5];
			#print "$pr_sequence_1\n$pr_sequence_2\n\n";		
			my $nt_sequence_1 = $sequence[1];
			my $nt_sequence_2 = $sequence[3];
			open (OUT1, ">temp1.txt")|| die "Can't open temp output\n";
			open (OUT2, ">temp2.txt")|| die "Can't open temp output\n";
			print OUT1 ">exon_1\n$nt_sequence_1\n";
			print OUT2 ">exon_2\n$pr_sequence_1\n";
			close (OUT1);
			close (OUT2);
			system("/home/davidsonlab/Desktop/ncbi-blast-2.2.30+/bin/blastx -subject temp2.txt -query temp1.txt -out tempalign_1_3.txt -culling_limit 1 -outfmt '6 qstart qend qseq sstart send sseq'");
			open (IN1, "<tempalign_1_3.txt")|| die "Can't open temp alignment\n";
							    ###  seq1             seq2
			my @temp_1_1 = split (/\t/, <IN1>); ### qstart qend qseq sstart send sseq
			close (IN1);
			if (exists $temp_1_1[0]){
			}else{
				next;
			}
			chomp $temp_1_1[5];
			#print "$temp_1_1[2]\n$temp_1_1[5]\n\n";
			open (OUT1, ">temp1.txt")|| die "Can't open temp output\n";
			open (OUT2, ">temp2.txt")|| die "Can't open temp output\n";
			print OUT1 ">exon_1\n$nt_sequence_2\n";
			print OUT2 ">exon_2\n$pr_sequence_2\n";
			close (OUT1);
			close (OUT2);
			system("/home/davidsonlab/Desktop/ncbi-blast-2.2.30+/bin/blastx -subject temp2.txt -query temp1.txt -out tempalign_1_3.txt -culling_limit 1 -outfmt '6 qstart qend qseq sstart send sseq'");
			open (IN1, "<tempalign_1_3.txt")|| die "Can't open temp alignment\n";
							    ###  seq1             seq2
			my @temp_2_2 = split (/\t/, <IN1>); ### qstart qend qseq sstart send sseq
			close (IN1);
			if (exists $temp_2_2[0]){
			}else{
				next;
			}
			chomp $temp_2_2[5];
			#print "$temp_2_2[2]\n$temp_2_2[5]\n\n";
			my $final_1 = substr ($nt_sequence_1, $temp_1_1[0] - 1, $temp_1_1[1] - $temp_1_1[0] + 1);
			my $final_2 = substr ($nt_sequence_2, $temp_2_2[0] - 1, $temp_2_2[1] - $temp_2_2[0] + 1);
			############################################
			############################################
			###Checks to make sure the nt and protein length match
			(my $protein_1 = $pr_sequence_1) =~ s/\-//g;
			(my $protein_2 = $pr_sequence_2) =~ s/\-//g;
			my $amino_acids_1 = ((length $protein_1))*3;
			my $amino_acids_2 = ((length $protein_2))*3;
			my $final_length_1 = (length $final_1);
			my $final_length_2 = (length $final_2);
			if ($final_length_1 != $amino_acids_1){
				#print STDERR "Error with: $gene_pair\t$exon\t$final_length_1\t$amino_acids_1\t*\n";
				#print STDERR "$pr_sequence_1\n$final_1\n";
				next;
			}
			if ($final_length_2 != $amino_acids_2){
				#print STDERR "Error with: $gene_pair\t$exon\t$final_length_2\t$amino_acids_2\t!\n";
				#print STDERR "$pr_sequence_2\n$final_2\n";
				next;
			}
			############################################
			############################################
			my $protein_position = 0;
			while ((length $pr_sequence_1) > $protein_position){
				my $pro_seq = substr ($pr_sequence_1,$protein_position, 1);
				if ($pro_seq eq "-"){
					substr($final_1, ($protein_position + 1) * 3 - 3, 0, "---");
				} 	
				$protein_position ++;
			}
			$protein_position = 0;
			while ((length $pr_sequence_2) > $protein_position){
				my $pro_seq = substr ($pr_sequence_2,$protein_position, 1);
				if ($pro_seq eq "-"){
					substr($final_2, ($protein_position + 1) * 3 - 3, 0, "---");
				} 	
				$protein_position ++;
			}
				##########################################################################
				##########################################################################
				if ((length $final_1) == (length $final_2)){
					my @gene_pair = split (/\t/, $gene_pair);
					my $gene_1 = $gene_pair[0];
					my $gene_2 = $gene_pair[1];
					open (OUT, ">temp.txt")|| die "Can't open temp output\n";
					print OUT "$gene_1\t$final_1\n$gene_2\t$final_2";
					close (OUT);
					system ("perl /home/davidsonlab/Desktop/Snap/SNAP.pl temp.txt");
					open (IN, "<summary.txt") || die "Can't open the SNAP summary file\n";
					###Compare Sequence names             Sd        Sn         S         N      ps      pn     ds      dn     ds/dn     ps/pn
					### 0   1   TMEM184BA_3 TMEM184BA_1    29.00    5.00   34.33  136.67    0.84    0.04      NA    0.04      NA
					my @line = split (/\s+/, <IN>);
					my $ps = $line[8];
					my $pn = $line[9];
					my $pspn = "na";
					if ($ps != 0){
						$pspn = $pn/$ps;
					}
					close (IN); 
					print OUTPUT "$gene_pair\t$exon\tSNAP\t$ps\t$pn\t$pspn\n";
				}
				##########################################################################
				##########################################################################
			

		}
}
close (OUTPUT);
####################################################
####################################################
###Subroutines
sub adding_region {
	##my %gene_sequence = ();      ### Chromosome => Gene => Exon => Sequence (genomic)
	my $scaffold = $header;
	my $scaffold_sequence = $sequence;
	foreach my $gene (keys %{$gene_sequence{$scaffold}}){
		foreach my $exon (keys %{$gene_sequence{$scaffold}{$gene}}){
			my @genomic_region = split (/\t/, $gene_sequence{$scaffold}{$gene}{$exon});
			if ($genomic_region[0] > $genomic_region[1]){
				my $sequence = substr($scaffold_sequence, $genomic_region[1] - 1, $genomic_region[0] - $genomic_region[1] + 1);
				$sequence = &revdnacomp($sequence);
				$gene_sequence_final{$gene}{$exon} = $sequence;
			}else{
				my $sequence = substr($scaffold_sequence, $genomic_region[0] - 1, $genomic_region[1] - $genomic_region[0] + 1);
				$gene_sequence_final{$gene}{$exon} = $sequence;				
			}
		}
	}
}
sub revdnacomp {
###This subroutine was found at:
###http://www.perlmonks.org/?node_id=197793
  my $revcomp = reverse($_[0]);
  $revcomp =~ tr/ACGTacgt/TGCAtgca/;
  return $revcomp;
}
